# Supplementary material for: Construction of a Genetic Linkage Map and Genetic Analysis of Domestication Related Traits in Mungbean (Vigna radiata)
Source: PLoS One. 2012 Aug 2;7(8):e41304. doi: 10.1371/journal.pone.0041304 (PMC3410902; doi:10.1371/journal.pone.0041304)
Supplement: Table S1 — The primer information on SSR and EST-SSR markers mapped in this study. (XLS) [file pone.0041304.s003.xls]

## Sheet: Table S1
	Table S1. The primer information on SSR and EST-SSR markers mapped in this study.
	Primer	Primer sequence		Amplified product size (bp)		Linkage
	name	Forward	Reverse	Cultivated	Wild	group	Source
	CEDG001	ACTATGCAGAAAGACGCTCC	GGCTCTCTCTTTCTCCATTC	-	118	1	Wang et al. (2004) [29]
	CEDG002	AACTGGACCTGTACCACTGG	TACAGCCTTCTTGCACCATG	130	128	11	Wang et al. (2004) [29]
	CEDG003	CCACTTTCTCTTGACTTTGC	GACCAAAGTGAAGCCAAGAG	258	250	1	Wang et al. (2004) [29]
	CEDG006	AATTGCTCTCGAACCAGCTC	GGTGTACAAGTGTGTGCAAG	119	141	2	Wang et al. (2004) [29]
	CEDG008	AGGCGAGGTTTCGTTTCAAG	GCCCATATTTTTACGCCCAC	138	96	5	Wang et al. (2004) [29]
	CEDG012	AAAGCACTCGTAGTGGATGG	TAGCAACACCTAGGAGCAAC	117	116	1	Wang et al. (2004) [29]
	CEDG013	CGTTCGAGTTTCTTCGATCG	ACCATCCATCCATTCGCATC	92	82	11	Wang et al. (2004) [29]
	CEDG015	CCCGATGAACGCTAATGCTG	CGCCAAAGGAAACGCAGAAC	174	176	6	Wang et al. (2004) [29]
	CEDG020	TATCCATACCCAGCTCAAGG	GCCATACCAAGAAAGAGG	143	149	5	Wang et al. (2004) [29]
	CEDG024	CATCTTCCTCACCTGCATTC	TTTGGTGAAGATGACAGCCC	132	158	9	Wang et al. (2004) [29]
	CEDG026	TCAGCAATCACTCATGTGGG	TGGGACAAACCTCATGGTTG	-/142	60/146	10/2	Wang et al. (2004) [29]
	CEDG027	ACTTGGGGTTTGAGATGTGG	TCATTTTGGCCACTCAGTGC	107	99	5	Wang et al. (2004) [29]
	CEDG030	TGAGGGAATGGGAGAGAGGC	TCCGCAGATAGAGGCTCACG	105	107	8	Wang et al. (2004) [29]
	CEDG035	TGGTTGGATGAAAGCGTGTG	CTGTGAGAGGTTCAACAACC	162	166	8	Wang et al. (2004) [29]
	CEDG037	GAAGAAGAACCCTACCACAG	CACCAAAAACGTTCCCTCAG	127	125	6	Wang et al. (2004) [29]
	CEDG041	GCTGCATCTCTATTCTCTGG	GCCAACTAGCCTAATCAG	102/115	98/121	6/7	Wang et al. (2004) [29]
	CEDG043	AGGATTGTGGTTGGTGCATG	ACTATTTCCAACCTGCTGGG	161	163	3	Wang et al. (2004) [29]
	CEDG044	TCAGCAACCTTGCATTGCAG	TTTCCCGTCACTCTTCTAGG	133	147	11	Wang et al. (2004) [29]
	CEDG048	TCTCTTCCTCTATGGCTTGG	GCTCCTCTTTTTGCTGCATC	194	218	1	Wang et al. (2004) [29]
	CEDG050	GGCAGAATCGTACAAGTG	GTCAGATTCTCGCTTGCATG	133	129	2	Wang et al. (2004) [29]
	CEDG051	AAACATACCCCTGGCAGTTCC	TTCTGACCTAAGAAAGAGCCTGG	250	236	1	Wang et al. (2004) [29]
	CEDG053	CGTTGCAGAGCGGTGGTGG	GCCTTTGCTTCCCATCCATG	110	100	1	Wang et al. (2004) [29]
	CEDG056	TTCCATCTATAGGGGAAGGGAG	GCTATGATGGAAGAGGGCATGG	241	209	9	Wang et al. (2004) [29]
	CEDG059	AGAAAAGGGTGGCCTCGTTG	GCAGGCATTTCCATCGCAG	217	215	8	Wang et al. (2004) [29]
	CEDG060	TGCATCGTCTCATGCGACCAG	ATTCTGGCAGCGGAGAAACC	51	61	5	Wang et al. (2004) [29]
	CEDG064	TGTAAGGTCACTTTGGCCTCAAG	TTAAGTTGACTCGTTGCCCTTTG	124	122	7	Wang et al. (2004) [29]
	CEDG067	AGACTAAGTTACTTGGGCAACCAG	TGACGGCCCGGCTCTCC	64	76	5	Wang et al. (2004) [29]
	CEDG070	CCGATCAAACTCTCCATGCTCG	TAATTTCATTGCTTTTCCCTCC	209	207	9	Wang et al. (2004) [29]
	CEDG071	GGTCCATTGAGACGGATCGAG	TCCCACCTCAGCGGAATCC	263	247	8	Wang et al. (2004) [29]
	CEDG072	TTACAGCAGAATAGCCCTAGATGC	GAGGCAGAAAAGGACTTCACTTCA	106	104	11	Wang et al. (2004) [29]
	CEDG073	CCCCGAAATTCCCCTACAC	AACACCCGCCTCTTTCTCC	207	171	8	Wang et al. (2004) [29]
	CEDG074	CGAGTGAATGGAAGGGAGTC	ATTCTCACAGCACGGACCAC	-/208	198/214	1/4	Wang et al. (2004) [29]
	CEDG075	GCGACCTCGAAAATGGTGGTTT	TCACCAACTCACTCGCTCACTG	211/260	207/274	11/10	Wang et al. (2004) [29]
	CEDG076	GGTGGTTTACTTACTGGCATTT	GGTCTATTCCACCATCTATCAA	176	178	11	Wang et al. (2004) [29]
	CEDG077	ATCCCGTGACCCTTCTTCCT	GCTCAAGCGAAAACCCAGCA	184	186	4	Wang et al. (2004) [29]
	CEDG086	GAGTTTACAACAGATGGGGCTAA	AGGTCTTGATTGACTTTCTGGGT	126	130	4	Wang et al. (2004) [29]
	CEDG087	CCTCTTGAAATTCTCCTTGA	CCTCTTGTGAACCTCAATAA	120	124	1	Wang et al. (2004) [29]
	CEDG088	TCTTGTCATTTAGCACTTAGCACG	TTGTTGTTTACTAAGAGCCCGTGT	119	121	4	Wang et al. (2004) [29]
	CEDG091	CTGGTGGAACAAAGCAAAAGAGT	TGCGTCTTGGTGCAAAGAAGAAA	191	193	4	Wang et al. (2004) [29]
	CEDG092	TCTTTTGGTTGTAGCAGGATGAAC	TACAAGTGATATGCAACGGTTAGG	140	136	8	Wang et al. (2004) [29]
	CEDG093	AAAACCCATGTAAAAGTTCA	CAATCCATTCCCTTCTTAAT	214	212	1	Wang et al. (2004) [29]
	CEDG096	TTACGAAACTGTGGCCTTCAT	TGAACAAAGATGACTTCGGTG	-/-/110	82/100/116	5/4/2	Wang et al. (2004) [29]
	CEDG097	GTAAGCCGCATCCATAATTCCA	TGCGAAAGAGCCGTTAGTAGAA	100	88	10	Wang et al. (2004) [29]
	CEDG098	AAAGGAGTAGAAGGTGCATA	ACAAAATTGGTTGACTCACC	99	107	11	Wang et al. (2004) [29]
	CEDG099	TGGGTGAGCATGGATGTGGA	GGTTCAAGGTGGAAGGCAGA	216	214	8	Wang et al. (2004) [29]
	CEDG103	CACCGCTGTCCATTGAAGTATTA	TCTTAGAGTGCCCTGTGAGATTG	-	110	4	Wang et al. (2004) [29]
	CEDG107	GAAGTTGACCTTCAATGGAGAAAA	TTGTAGCGTAAAATTAATCCACGC	110	112	4	Wang et al. (2004) [29]
	CEDG111	TGGAAGTTTCCAAGAGGGTTTTC	TCTCACCACCTTTTACCTTCTCA	191	193	7	Wang et al. (2004) [29]
	CEDG113	ATGGCGTTGGAGTTATAGACG	GTTTGACCCTACTGCGTTGTT	97	63	10	Wang et al. (2004) [29]
	CEDG115	GGCTCATTGTACCACTGGATAT	ATGCCTCCTTTCAGGTGATTGT	91	89	5	Wang et al. (2004) [29]
	CEDG116	TTGTATCGAAACGACGACGCAGAT	AACATCAACTCCAGTCTCACCAAA	120	148	10	Wang et al. (2004) [29]
	CEDG117	GTACACTTCCACTAATCCAAAATT	TGGTACCTTCCTTATCTGAAATTA	116	166	3	Wang et al. (2004) [29]
	CEDG118	AACCCAACCAACCCTTGTGGTAAG	GCTGGAATCATAATACCGCCTTGT	161	163	6	Wang et al. (2004) [29]
	CEDG121	CTTTCAAAATAATGTTGAGGCATA	CAATACATAAATAACCTTTTCTGC	83	91	6	Wang et al. (2004) [29]
	CEDG127	GGTTAGCATCTGAGCTTCTTCGTC	CTCCTCACTTGGTCTGAAACTC	222	214	4	Wang et al. (2004) [29]
	CEDG128	CTGCCAAAGATGGACAACTTGGAC	GCCAACCATCATCACAGTGC	196	182	1	Wang et al. (2004) [29]
	CEDG130	GTTGCGTGGATGATCCTACTTCAC	CTAACACAAGGAGATAGTGCCAC	233	223	8	Wang et al. (2004) [29]
	CEDG132	GGGTGTAATCCGTCAGAGGC	CTTCCCCCTCTTCCGTTCTC	150	130	5	Wang et al. (2004) [29]
	CEDG136	GTTCCAAGTCTCCAATCCGTAC	CACTTCACTAGAACTGGTTCAG	145	137	2	Wang et al. (2004) [29]
	CEDG139	CAAACTTCCGATCGAAAGCGCTTG	GTTTCTCCTCAATCTCAAGCTCCG	196	200	4	Wang et al. (2004) [29]
	CEDG141	CCAGGCATCCATGATGACC	GAAGTTGTTGGTAATGGTTGCCTC	209	179	1	Wang et al. (2004) [29]
	CEDG146	GGTGATCGGATTTCAGAG	GGAGAAGAGAATAGAGACG	110	106	6	Wang et al. (2004) [29]
	CEDG147	CTCCGTCGAAGAATTGGTTGAC	GCAAAAATGTGGCGTTTGGTTGC	-/308	237/288	9/10	Wang et al. (2004) [29]
	CEDG150	GAAGGGAATGAAAATGAAACCC	GTTCAATCCATTCAGTCTCC	162	154	10	Wang et al. (2004) [29]
	CEDG153	CAAGTATCTACCAACACAACTG	CAATCGAGAATCTTGCATAAG	70	94	2	Wang et al. (2004) [29]
	CEDG154	GTCCTTGTTTTCCTCTCCATGG	CATCAGCTGTTCAACACCCTGTG	222	218	4	Wang et al. (2004) [29]
	CEDG156	CGCGTATTGGTGACTAGGTATG	CTTAGTGTTGGGTTGGTCGTAAGG	201	193	8	Wang et al. (2004) [29]
	CEDG166	GGTACAACATTCTTCTATTTG	GGCTTATGAGTTTATCTTATC	185	197	9	Wang et al. (2004) [29]
	CEDG168	CTGCTTGGTGTTGAAGCTTC	CATTCTACATTCCAGACCTGC	176/380	228/376	11/2	Wang et al. (2004) [29]
	CEDG171	CTTGAGAACCAACTCGAACTTC	GGGAAATCGAAGAGGGACAG	190	206	5	Wang et al. (2004) [29]
	CEDG172	GCTGACGTAGGTGACAACC	CGGCTTGTGCTTCATTGTCTG	173	175	9	Wang et al. (2004) [29]
	CEDG174	GAGGGATCTCCAAAGTTCAACGG	GAAGGCTCCGAAGTTGAAGGTTG	189	185	7	Wang et al. (2004) [29]
	CEDG176	GGTAACACGGGTTCAGATGCC	CAAGGTGGAGGACAAGATCGG	128/-	132/138	3/7	Wang et al. (2004) [29]
	CEDG180	GGTATGGAGCAAAACAATC	GTGCGTGAAGTTGTCTTATC	119	133	10	Wang et al. (2004) [29]
	CEDG184	GAGTAGCCAAAGAACTTTGTAG	CTTCTGATTCTTCACGACCC	257	295	5	Wang et al. (2004) [29]
	CEDG185	CACGAACCGGTTACAGAGCG	CATCGCATTCCCTTCGCTGC	204	202	4	Wang et al. (2004) [29]
	CEDG186	GGATGGGAGAGTAAGAAG	GCATGGCATGATGACTTG	155/-	161/457	3/7	Wang et al. (2004) [29]
	CEDG191	CAATAAGCAATCTGTGGAGAG	CTGCAGGAAACTTGGAATTGC	168	174	6	Wang et al. (2004) [29]
	CEDG198	CAAGGAAGATGGAGAGAATC	CCTTCTAAGAACAGTGACATG	227	209	10	Wang et al. (2004) [29]
	CEDG204	CCTTGGTTGGAGCAGCAGC	CACAGACACCCTCGCGATG	153	147	1	Wang et al. (2004) [29]
	CEDG210	GAACCCACTTCTGAAGTTC	GAACAACCTCTGCAGTAG	-	186	2	Wang et al. (2004) [29]
	CEDG211	GAGTGTGCATATGTGAGAG	CAAGTCTAATCTCTGACTCC	227	225	6	Wang et al. (2004) [29]
	CEDG214	CACTCACTGCAAAGAGCAAC	CTACCTATCTGAGGGACAC	158	148	1	Wang et al. (2004) [29]
	CEDG218	CTTGCACCACAGTCTCCTTG	CCAATTGGAGGGTTGGTGTC	177	187	7	Wang et al. (2004) [29]
	CEDG220	GGTATTGAAGTCACATGGTCC	GGTTGTTATCTTTGTGCACTCC	149	141	1	Wang et al. (2004) [29]
	CEDG225	GAGGAAGTGTTGCAGCACC	GTAGACTCTGCAGAGGGATG	118	116	2	Wang et al. (2004) [29]
	CEDG228	GTCGTTTCCGGAAACTGTTC	GATCCGAACCTCTTTCTGC	213	215	9	Wang et al. (2004) [29]
	CEDG231	GAGGCTACGAGAAGAGAGTG	CGCCAACCATCATCACAGTG	136	122	1	Wang et al. (2004) [29]
	CEDG236	CGATGATGAGTCTTTGGAATTGGG	CTTGGACGGACAGAGTTTGGATTC	213	211	5	Wang et al. (2004) [29]
	CEDG241	GTGACCCACTAAATTTCGTG	GAACTGGCTATTCCGGTAAC	258	264	1	Wang et al. (2004) [29]
	CEDG244	GCATATAAGAAAAGCTTATCC	CTCTTGGAGTGATTTGATC	152	122	2	Wang et al. (2004) [29]
	CEDG245	GATAGAGCTTAAACCCTC	CTTTTGATGACAAATGCCC	116	128	6	Wang et al. (2004) [29]
	CEDG247	GTAGACACTGATCATCACC	GACCATCATCGATACGATTC	153	155	8	Wang et al. (2004) [29]
	CEDG253	CACTTCCATGATGACTCACC	CACCCTTCTTTATCCTCTTCG	212	208	5	Wang et al. (2004) [29]
	CEDG254	CGATGTCTCTTGCTTCAAGG	GTGAAGGACTAGCCAAGTTTG	123	117	1	Wang et al. (2004) [29]
	CEDG256	CCTTCACTATGTCCACATCC	GTTGTTGGTCGGTTCAGAG	238	244	1	Wang et al. (2004) [29]
	CEDG257	GACTACTCTCAAGACCAAAG	GATGGTTGTAGATAACACTCC	97	89	8	Wang et al. (2004) [29]
	CEDG259	GATCATCGGACAGAGCTTCC	CACTCTCTGCGAACTCAATCG	131	119	9	Wang et al. (2004) [29]
	CEDG263	GATTGGGAATCTGCTGTTG	GTGATCCACACACAGTAC	121	131	1	Wang et al. (2004) [29]
	CEDG264	GATTCCCTTCCTAGCTATGG	CTGCTGGACATGAAGATTCAG	161	163	5	Wang et al. (2004) [29]
	CEDG267	GTGCTTGCATATGCAATGTCC	GGCATCTAAGAAATCCATGTCG	209	223	9	Wang et al. (2004) [29]
	CEDG268	CATCTCCCTGAAACTTGTG	GCTATCAATCGAGTGCAG	177	167	5	Wang et al. (2004) [29]
	CEDG269	CTGTTACGGCACCTGGAAAG	GCAGAGACACACCTTAACCTTG	130	138	8	Wang et al. (2004) [29]
	CEDG271	GCACTAAAGTTAGACGTGGTTC	CACTCCCACTGCCAAACAAGG	194	200	8	Wang et al. (2004) [29]
	CEDG275	CACACTTCAAGGAACCTCAAG	GTAGGCAACCTCCATTGAAC	254	260	2	Wang et al. (2004) [29]
	CEDG281	GTGCTGTTATTGGTGTTGGTGC	CGAGGTACGTACGAGTAACG	200	202	11	Wang et al. (2004) [29]
	CEDG282	CAGCAACAAGACATGGAGTG	GGTGACCACTTAGACAGAC	152	148	6	Wang et al. (2004) [29]
	CEDG284	GGTGCTAACGTTGGAAACTGAG	CACTCCATTCTGAGGATCAATCC	119	115	2	Wang et al. (2004) [29]
	CEDG285	CGTTATGAGAGGGACCACAG	GCATGCAATGCGATGCAACC	136	140	2	Wang et al. (2004) [29]
	CEDG290	GACACTCTTTGTTTGTAGG	CAGTGATCACTCTGGTTG	231	229	9	Wang et al. (2004) [29]
	CEDG291	CCTCAAGTGGGGTTACC	GGTCAACCTCATTCTCCC	127	113	1	Wang et al. (2004) [29]
	CEDG293	GGATGGTAATGGTAGTTGCTG	CTTCTAGAAACCCGTCACTG	108	116	2	Wang et al. (2004) [29]
	CEDG295	CAAAGGTTAGATCCAACATCG	GGTTAGTCATCAACAACTCC	165	159	7	Wang et al. (2004) [29]
	CEDG296	CCAGCAGAGAAGCCAGATTAC	GCAGTGCAAGCATGGATGAAG	181	189	3	Wang et al. (2004) [29]
	CEDG297	GAACGCCATGGCACGAATGG	CGTTGTCGAACTTGTCGTACG	116	112	2	Wang et al. (2004) [29]
	CEDG300	GTGTCGGAAATGTCAGGAGG	CGACAAACCCAAACCCTAGC	144	138	1	Wang et al. (2004) [29]
	CEDG302	GCATTGATGGAAGTAGTCAGTCG	CACCCTCTACATCACCGGTTG	152	150	8	Wang et al. (2004) [29]
	CEDG305	GCAGCTTCACATGCATAGTAC	GAACTTAACTTGGGTTGTCTGC	107	105	3	Wang et al. (2004) [29]
	CEDC033	GGTTGGTAGTGTCTTTGCTGAGG	CCTTGCTTTAAGCTCAGAACTCG	292	284	4	Wang et al. (2004) [29]
	CEDC036	GAAAAAGTAATCAAAGCTGGG	CTTTACTAACTCCAACTCCTAACTC	125	127	1	Wang et al. (2004) [29]
	CEDC050	TCCCACTTCTCCATTACCTCCAC	GAGATTATCTTCTGGGCAGCAAGG	127	123	2	Wang et al. (2004) [29]
	CEDC058	GCATCCAAACATACACAAACAC	GCTAAGTTAAAGTCTATCCTAACG	-/-	122/208	4/4	Wang et al. (2004) [29]
	CEDA2AG001	GTAGTGTAGCATATGATAGC	GATACTTATCACTTTGGTCC	122	130	2	Wang et al. (2004) [29]
	CEDAAG001	CCCCATTTCCTCATTCGGAC	GCGTGAATATCCAATCACACGG	223	229	3	Wang et al. (2004) [29]
	CEDAAG002	GCAGCAACGCACAGTTTCATGG	GCAAAACTTTTCACCGGTACGACC	140	137	2	Wang et al. (2004) [29]
	CEDCAA001	GCATGAACTATGAACGTGTAG	GCTTTCTCTCGTATTAGTGG	199/229	202/211	6/1	Wang et al. (2004) [29]
	CEDG2T3001	CAGTTGCTCACGCACTCACC	GGCAGGAGGTTTGGTTGGTC	123	124	5	Wang et al. (2004) [29]
	CEDGAT009	GACTTAACACGTCTGAAAG	GAAGTTAGTGCAATCCAC	213	210	8	Wang et al. (2004) [29]
	DMBSSR001	GCAATCGATGGAGATTTGAA	TTCATGGATTGTTTTCCTTCC	146	149	6	Somta et al. (2009) [33]
	DMBSSR013	ACACAGATCATCATCACCAATC	ATCACACACTTTGGGTCTCAAT	162	163	7	Somta et al. (2009) [33]
	DMBSSR014	CTTTTAATATCACCACCACACCA	TGATGCATACTCAAATCCAACAC	163	170	9	Somta et al. (2009) [33]
	DMBSSR016	GTGCGAAAATTCGAAATGGT	TCAACTCAAGCAATGCTAAGTCA	193	191	10	Somta et al. (2009) [33]
	DMBSSR024	TTTCTGCGAAGAATCTGAAGG	TTTTGAGTACCATGCTCTTCCT	95/166	100/164	5/9	Somta et al. (2009) [33]
	DMBSSR030	GCATGCTGAATATTGTTCTTGCT	GACAAAAACAGGCTCCTCATTA	194	191	8	Somta et al. (2009) [33]
	DMBSSR034	TCAAACCGTTTTGGTTGGTT	TTGGAACCAATTGAACACATC	123	125	9	Somta et al. (2009) [33]
	DMBSSR035	TTCCACAAAGCTTGCTTCAGAT	TTGCATTCCAGCACATTTACA	264	262	3	Somta et al. (2009) [33]
	DMBSSR038	AATCCGACCCCAAGTTAGTTT	TCATTCGTGTCCGAGTTCAA	206	204	1	Somta et al. (2009) [33]
	DMBSSR043	GATATGGTTTTAGAGGCGATCACa	CAATACTTCGCCAACAAATCA	211	215	10	Somta et al. (2009) [33]
	DMBSSR059	TGCCAGATTTGAGAAGAAAGGT	CATGCATGTGGATAAGAATTCAG	213	215	9	Somta et al. (2009) [33]
	MBSSR008	ACCATTACCTCCACAATCTC	AATGGAGTTCTACGTGATGG	195	197	7	Somta et al. (2008) [32]
	MBSSR015	ATCATCATGACTCCGACACTC	GTCGCGTAGCATGTTGGAG	-/170	130/173	2/4	Somta et al. (2008) [32]
	MBSSR021	ACATCCGGGAACAAACAAAACG	AACTGAGGCTTGAGAAGATGAC	220	218	6	Somta et al. (2008) [32]
	MBSSR033	CTATTCCTGAGTGCAGGTTC	GTGTGTGTGTTCTCGTGTGT	168	170	4	Somta et al. (2008) [32]
	MBSSR039	GAAAAATTACCCTTTCAAGCAG	TTGGTTGTTACTGAGGGAAG	197	203	5	Somta et al. (2008) [32]
	MBSSR041	AGCAGCACCAAACAATTACTAC	AGTGAGAGAATGGTCAGTGG	227	233	5	Somta et al. (2008) [32]
	MBSSR063	TGCTTGTAGGTCTGGTTATG	CTGCACAACTCAACAAACTC	369	365	3	Somta et al. (2008) [32]
	MBSSR086	AGCGGTGGTCCGACGAGG	AAGGACCGACCACCACGAG	177	183	6	Somta et al. (2008) [32]
	MBSSR095	GGGTATGCTAAGTTGATATGC	TGACTCTTAGTGGTAGCCG	148/-	150/161	1/4	Somta et al. (2008) [32]
	MBSSR098	TCTCACACTACCCTCAATCC	GGAATCATGTTTTGGAAGAGC	-	204	9	Somta et al. (2008) [32]
	MBSSR130	TGGAGAGAGGGAAAGCAAG	TTCCCTCCTTCGCTCTCC	-	250	4	Somta et al. (2008) [32]
	MBSSR136	ATGATGAGGTCGCAAGAGGG	TCTACCGTGCAGTCGTCGC	162	159	7	Somta et al. (2008) [32]
	MBSSR160	AGTGGAGGAATTGGTGACG	TCTCCCTTGAAAGTCATTGG	141	143	7	Somta et al. (2008) [32]
	MBSSR179	ATTCAGGAGCACACTCTCC	CTTAATATGATGGGTTGGCC	176	178	4	Somta et al. (2008) [32]
	MBSSR203	GTGCGTAATATGTGTGATGG	CACATTCACACGTACAAATAC	129	131	7	Somta et al. (2008) [32]
	VrD1	CAGCTTCTTGTTCTTGCTCC	CGAATGTGCACAGGTGGTGT	252	254	1	Chen et al. (2004) [30]
	cp00226	ACATTTGGAGGCTCAAGTTGGAAA	GGCCTATTACTACAGTCTGGAGGG	-	215	8	Present study
	cp00228	GATCGATTGTTTCCGTGACCTAGC	CAACTTGGCAACTGTCATCAGCTT	199/260	197/263	7/2	Present study
	cp00361	TAAATGCTAATACTCGCCGCCTTG	ACTGTGTCCGTTCGTCCTTTTCTC	254	256	3	Present study
	cp00416	CATTCGTTGTGGACTAATCATCCT	CTATTCATCCCACTACCACCCTCG	-	237	4	Present study
	cp00464	ATGGTTGGTAGTTAAAGGTGGGGG	CAAAATGTCCAATCCTGATGGATG	159	161	11	Present study
	cp00674	TCAGATTGGAAATGGCCACAACTA	GCAGCTACAATGGACACAACCAAC	343	360	4	Present study
	cp00680	CATGTGGGCGAAACTAATATTCCTG	GGTGGTTAGCATTTGCAGCTATCA	283	289	2	Present study
	cp00754	TCATCTTCAAACTCTAGTGCCACG	TCCTTTGGATCACACTTCCTTGTG	159	160	5	Present study
	cp01038	TTTTGACAGAAGAAACGTGGTGGA	GGGGTATGTCTGAAAGTTCAACGC	294	290	6	Present study
	cp01354	GCAAAGTTTGGAGAAAGGAACAGA	GACCCACCAGAAATAAAAGCTCCC	207	205	2	Present study
	cp01713	GCTCCCACTAACCTCCATTCGTTT	CTGCTCTGCTCCTTCAAGTCACTG	321	317	1	Present study
	cp01953	CCAACTTAAGGGGGAGCGTTAGAT	AAATTCAGCAAAAGGAAAGGGGAG	247	245	5	Present study
	cp02181	TGGTTAGATTGGAAGTCAATGCACA	TCGAACAAGGAGAATGGTGTCAGA	262	365	3	Present study
	cp02271	GCCTCCACCCTTCTTTATCCTCTT	AGGACCTCTTCGAAGGTCCATCTC	77/294	87/298	3/5	Present study
	cp02345	ATGGGCATAAACCAATTCTCAACG	ATGCACTTACAAGGACACGCACAC	-	311	1	Present study
	cp02585	TGCTAGGAAACATGACCTTGACGTT	TGTTCCACGGTGATTGAATCGTTA	381	379	10	Present study
	cp02661	TGAGTTTGGCTACTTGAAACGCAC	GGTGAGTGACTTATGCTTGGTGCT	199	185	1	Present study
	cp02662	CACTTCAGTTTCTTGCTCTCATAGGC	GCTCAAACTGCGAGACATTCAAGA	200	197	2	Present study
	cp03715	AGGAGCTCTTTCTTTGGATGGAGG	GTCATTATCTTGTGTTTTAGACCTGCC	156	194	2	Present study
	cp03846	GATCAAACCCGATTCCACCAATAA	TAGGGGAAGAATGGGAAGAGGAAG	252	254	3	Present study
	cp03852	GCCCAACACCATCTCCTAGCTTCT	AACAACCTTGTTGCGGTGTGAGTA	196	209	6	Present study
	cp03853	ATGCTCACAAACTCTGCAATCTGG	ACACCAACCATACACGGTCAACAT	142	161	2	Present study
	cp04111	TTGGTGATTACGTGAAGGTGATGG	CCACGTCAATCTAGAAACTCTTTCCG	-	396	2	Present study
	cp04220	AGACGAAAGCTTGGACACGAGAAG	TCACTGTCCTTTAATGCTCACGCA	282	249	1	Present study
	cp04320	GTTTTCCAGTTTTCTGCATTCCAAC	AACCATCAGCTTTCCTTTCAGACA	288	285	3	Present study
	cp04558	TTCTGGTGAGTCTTGGACAGAGGA	GGACTCATCAATTGCGCAGACATA	-	464	11	Present study
	cp04700	GCCCTTAGTTTAGTGCTTAGGATCTGA	TGTGCACATTTTCACAGTCTCCCT	262	264	3	Present study
	cp04934	CATGACAACATGTTTAAGGATGCC	GTTTCAACCGGCCAACCAATACT	205	201	8	Present study
	cp05096	AATAGTTGCACAGCCCAAAAGGAA	CAGAAAACGGAGACGACTGTCTGA	254	260	11	Present study
	cp05137	CCGATTGTAGATGATCCCGATTGT	TGATGATTGCTGTGGGGAAATATG	265	261	1	Present study
	cp05325	GTCCAAGTGGAAGAAAGAAGGGGT	GGAGCTACCTTTTCAGTGTGGAGC	195	182	10	Present study
	cp05446	AGCAAACCTTCTTTCACAGCAAGC	CAATCTTCAATGACAGTGAGCCGT	293	296	3	Present study
	cp05660	TACTCCCAATCATTCATGAGCCAA	GGTGTTTTTCACTGCAGTCACCC	130	124	1	Present study
	cp05914	AAGATCGTCTCCTCCGACTCAATG	AAGCTTCCAGTGAAGGTTAAGGCA	181	197	10	Present study
	cp05941	AGTGGTTGCATGTCCAAATCTCAA	TCTTGGGTCAACAACTGATTTTCTG	-	174	7	Present study
	cp06039	CGGTGAACTCGGTGTACTCTGCTA	AAAAAGTAGAAAACCAAACGCGGC	208	231	1	Present study
	cp06108	ATTGCCCTGAAGGGCTTTACAATC	TGACGCATCCAGATACAGACACAA	220	221	8	Present study
	cp06173	TCCACTGAATACTCTCCGCTTTTG	GGTCCGTTCTTGCTCCTTTCTTTT	228	435	1	Present study
	cp06190	CGAGAAAAGGAAATACAGTGAGAAGG	ATCTCCGGGGTTGTAATCCTCAAT	194	197	9	Present study
	cp06328	AAGAACAACCTTGTAAGCGCCAAA	TCGAGAATTGTTTCTTCGAACTGC	-	241	1	Present study
	cp06427	TTTTGCACGTATAAAGGGGTAGCA	GTGCCAAGCTTTTCACAGGCTAAC	412	440	7	Present study
	cp07770	TGCGTGTTGCATTAGTCATGTTTG	ACCCTTGAGACAGAAACCGACAAC	290	294	1	Present study
	cp07863	GCTTGTCCAGCCTGTGCTTTATGT	CCAAGAATGCAAGGCCTTAAACAG	220	213	7	Present study
	cp08267	ATATGAACGGAATACAACCACGCA	GCATCCATCGACAAGAGTTAGGCT	277	273	4	Present study
	cp08299	CACACCCATCTCAACTCCTTGATG	GTGGTCCTGTCTCTGCCTCAGAAT	171	173	2	Present study
	cp08304	ACGTTCATTGTTCCTTTCCCTCTG	GTGCTCGAAGAGTTCGTCTTCCTC	230	226	7	Present study
	cp08513	GCAGGAAGAAAGTCGTTTACTGCAA	GATATCAAGGACCTTCCTCCCCAC	286	290	8	Present study
	cp08695	ATTAGTGGCGGCTCACAACAGTTC	ACGGCCTGTTGTCGGATAGAATAA	265	244	11	Present study
	cp09781	CTGACGCATTCAGCATTTTACAGC	GGAAATACGGTTGCGTCCATGTAT	422	358	6	Present study
	cp10086	ATAGTTGCAAGCAGACACGCTTTG	GACCAAAAAGCAAAACTGCCAAAC	154	155	8	Present study
	cp10211	CATTCAACGCTGTGTAAGGTCCAG	TTGCAGAAGAGCTTTGTGATGAGG	270	250	3	Present study
	cp10667	CCAAGGATTCATTCCTCACAAACC	TATTGGCCACTGAGAAACCCAACT	235	231	11	Present study
	cp10892	CAAGATGTGACGAGTGAGTTAACCAAA	GACTTACTCCAACCTCCCACCAAA	-	288	8	Present study
	cp11025	TGCAAACCATGGTCTATGTTGAGG	TTCAGTGTACGACAGCAGCAATGA	234	224	2	Present study
	VM27	GTCCAAAGCAAATGAGTCAA	TGAATGACAATGAGGGTGC	247	233	9	Li et al. (2001) [34]
	VM37	TGTCCGCGTTCTATAAATCAGC	CGAGGATGAAGTAACAGATGATC	270	266	8	Li et al. (2001) [34]
	PV-ggc001	CTGAAGCCCGAATCTTGCGA	CGCGAGAGGTGAACGAAAGC	240	228	10	Yu et al. (2000) [38]
	BM146	GAGATGAGTCCTTTCCCTACCC	TGCAGACACAATTTATGAAGGC	98	95	3	Gaitan-Solis et al. (2002) [36]
	BM149	CGATGGATGGATGGTTGCAG	GGGCCGACAAGTTACATCAAATTC	269	273	11	Gaitan-Solis et al. (2002) [36]
	BM157	ACTTAACAAGGAATAGCCACACA	GTTAATTGTTTCCAATATCAACCTG	116	104	9	Gaitan-Solis et al. (2002) [36]
	BM170	AGCCAGGTGCAAGACCTTAG	AGATAGGGAGCTGGTGGTAGC	197	191	5	Gaitan-Solis et al. (2002) [36]
	BM212	AGGAAGGGATCCAAAGTCACTC	TGAACTTTCAGGTATTGATGAATGAAG	216	204	9	Gaitan-Solis et al. (2002) [36]
	GATS11	CACATTGGTGCTAGTGTCGG	GAACCTGCAAAGCAAAGAGC	223	221	9	Gaitan-Solis et al. (2002) [36]
	BMd-2	AGCGACAGCAAGAGAACCTC	CAACAAACGGTGATTGACCA	108	96	10	Blair et al. (2003) [35]
	BMd-4	CTCCACTACCCCAAACAGTACC	TTTGAGGAAATGGTTGTTTGGT	154	158	7	Blair et al. (2003) [35]
	GMES0035	GCCATGGACAACTCTCACCT	ACAAGGGAGAAGAGTGCGAA	308	299	4	Hisano et al. (2007) [42]
	GMES0037	TCCAAGGCTTTGCTCAATTT	TGGAATCAGAAACAGCATCG	128	131	5	Hisano et al. (2007) [42]
	GMES0090	TGGTCACATGAGGAGGCATA	AATAATGGCATCCCACCAAA	272	269	7	Hisano et al. (2007) [42]
	GMES0107	GGGGAACGAAGAAGCTACAG	GCCTCAGTCAAATCTCTCGG	487	496	6	Hisano et al. (2007) [42]
	GMES0118	CAACCCTCTGTGTCTCGTCA	GAAGAAGAAGAAGAAGTGAAGGAAGA	180	179	6	Hisano et al. (2007) [42]
	GMES0162	TTTGGAGAACGGGAATTGAG	TATGAAAGCCCAGGAAATGC	300/-	303/140	4/2	Hisano et al. (2007) [42]
	GMES0202	GCACCAGGAGAAATATAAAGAGAGA	GCTCGTAGTCCTGAAGTGCC	296	299	6	Hisano et al. (2007) [42]
	GMES0206	GGCGAGTTGTGTTGTCTTGA	ATCTCGAACTGAAAGGGGGT	-/110	295/128	9/8	Hisano et al. (2007) [42]
	GMES0208	TTCTCTCGGAGCCGCTATTA	GGAACTCCAGGAGAGGGAAC	138	141	3	Hisano et al. (2007) [42]
	GMES0211	ATATGTGGAGGTTCCGGTTG	GCCACAAGGCGTTAACAAAA	-/258	79/252	8/2	Hisano et al. (2007) [42]
	GMES0214	GGGTTTCTTGGAAGGGTTTC	CTGCTTCCTCACCTGTCTCC	490/-	441/289	2/3	Hisano et al. (2007) [42]
	GMES0216	CCGGGACAGGGTTTCTAACT	CCGAAGAAGACGACGAAATC	141/265/-	153/262/328	4/2/11	Hisano et al. (2007) [42]
	GMES0247	TGGTCTCAGCCAATGGATTT	TCCCTGCTCTCACTTGGACT	238	229	4	Hisano et al. (2007) [42]
	GMES0294	AAAACGCAACTCCCTTTCCT	AAACCCTAGCCCAAACCCTA	190/160/107	220/135/109	1/3/6	Hisano et al. (2007) [42]
	GMES0326	CATCACGTGCGACTTCTGTT	AAGTGATCGTGCCACCCTAC	366	357	6	Hisano et al. (2007) [42]
	GMES0330	CTTGAGAAGGGGAAGAGGGT	AAAGCTTTTTGCTCAGTGGC	-	105	6	Hisano et al. (2007) [42]
	GMES0337	TCCCTTTCTGCTTTTGCCTA	GAAATCCACAGCATGCTTCA	189	190	5	Hisano et al. (2007) [42]
	GMES0338	AAGAGAACACCATCCGTTGC	AGATGCCACCAAGACCAATC	260	254	5	Hisano et al. (2007) [42]
	GMES0343	ATAGGGACCACCCTCTCCAC	TCTTCAATTGGAAAGCACCC	238	241	11	Hisano et al. (2007) [42]
	GMES0405	CCAAGAAGCTTTTCACCTGC	TACTCTTCTCACCCCGAAGC	149	146	3	Hisano et al. (2007) [42]
	GMES0473	TTCATCCATGGCTTTTCCTC	TGCAAATCAGTGGGGTTGTA	323	324	3	Hisano et al. (2007) [42]
	GMES0477	ATTCCGACCTCGAAGATTCC	CGTCTCTCGAAGAAGGGTTG	318	339	2	Hisano et al. (2007) [42]
	GMES0504	TCATCACCCATTTCTACCTGC	TGTTGTGGGTAGTGCTGGAG	225	210	1	Hisano et al. (2007) [42]
	GMES0521	GCACTTCAAGCCAAGTAGGG	TGCTGATGTTGGAGCTTGAC	191	197	11	Hisano et al. (2007) [42]
	GMES0642	CTACCCTTCACAAAGCCACC	GCAAAACAAGAGGGGTTTGA	262	268	6	Hisano et al. (2007) [42]
	GMES0656	TCAAATTGTGAACCGCACAT	CCTTCTTCCCAGAACCATCA	224	230	8	Hisano et al. (2007) [42]
	GMES0659	GCACCCTAAGCCTTTAACCC	CAAAAGGCTCTGTTTTTGCC	280	283	6	Hisano et al. (2007) [42]
	GMES0702	GAATGATGTGGGTTGGGAAG	CATGAACTAGATACATGAAGCCAT	123	120	10	Hisano et al. (2007) [42]
	GMES0703	CCCCGCACATAGTCTCACTT	TCATCCTTGTCTTTTTAGTTTCCTTT	188/348	153/342	10/1	Hisano et al. (2007) [42]
	GMES0708	CCTTCAGACAAGGGACGAAA	CCAAAGCATTGCACTGAAGA	432	420	2	Hisano et al. (2007) [42]
	GMES0709	GTACGTGCCGGAAAATCAAT	ACCAAATAGCTGGAATCCCC	-/490	437/496	1/4	Hisano et al. (2007) [42]
	GMES0711	CAACCCAACCCAAAACTCAA	GGAATAGTTGGGTCGTCGAA	183	186	2	Hisano et al. (2007) [42]
	GMES0844	GGGCCAATCTTGGTATTGAC	GCTCCCACAAAACAGGGTAA	262	252	1	Hisano et al. (2007) [42]
	GMES0856	AAACACATACAAACATAGTAACCGC	AGGGCATACCCATCACTCAG	-/367/-	130/361/390	7/2/8	Hisano et al. (2007) [42]
	GMES0861	TGGTTTCAGTGAGTGATCGG	TCACGATCTCCAACACCAAA	165/58/210	150/61/225	3/5/6	Hisano et al. (2007) [42]
	GMES0963	AGAGAAGAGAGGAGAGGGGG	AGCGCCTTCACTTCAGACTC	144	153	3	Hisano et al. (2007) [42]
	GMES0969	CCCACTGCAGAGGTTATCGT	GAAGATCCAGCACAACCCAT	185	221	7	Hisano et al. (2007) [42]
	GMES0984	CTATCGAGCCAAACCCAAAC	AGTGCCGTTCTGAACCATCT	388	389	3	Hisano et al. (2007) [42]
	GMES0990	CCCTCACACATTAACCTCCC	TTGTTGTTCTGGTCTGCTGC	-/342	322/330	2/2	Hisano et al. (2007) [42]
	GMES1028	TCCAAAAATCCCTCCCTCTT	CAACTTGGCTGGACATAGCA	372	330	6	Hisano et al. (2007) [42]
	GMES1033	CGAGGAGAATCAGAGATGGG	GCTGCTTCAAGTCCACTTCC	350	356	2	Hisano et al. (2007) [42]
	GMES1078	TTGCTTCAACTGCACCAAAG	AATCTGGGTGTTTGTTTGCC	241	247	4	Hisano et al. (2007) [42]
	GMES1086	TTTCGAACCAAACCTGTTCC	TTCATCCGCAACACACATTT	384/-	392/335	1/3	Hisano et al. (2007) [42]
	GMES1093	TTGCAGGGAATAAGGTGGAG	AAGAAAATTCATCTAAGTTCTGCGA	185	191	1	Hisano et al. (2007) [42]
	GMES1109	CCCGAAACAGTTGACCTTGT	ACCAGATCTTGTCGGACTGG	289	283	8	Hisano et al. (2007) [42]
	GMES1124	TGCTTCAATACTGGTGCCTG	AAATGGAGAAGAAGCAGGAGG	252	267	4	Hisano et al. (2007) [42]
	GMES1135	TAGTTGTGCTGATTGCTGCC	GCTTGCTTGGGGAAGACATA	185	191	4	Hisano et al. (2007) [42]
	GMES1156	GCAAAGAGAGTGAGAAAAGAAGG	GAAACCCCAGTCGTTTTTGA	407/266/-	398/251/479	2/4/6	Hisano et al. (2007) [42]
	GMES1216	GGGATTGACCTCACAACTCC	ACCGTCACCTCATCTCCAAC	374/323/-	384/317/402	4/1/9	Hisano et al. (2007) [42]
	GMES1248	ACAGCCACTTCTTCCCTCCT	ATGGCTTGTTCACCAGTTCC	399	398	8	Hisano et al. (2007) [42]
	GMES1303	CCCTTCAGACAAAGGGACAA	CCAAAGCATTGCACTGAAGA	434	422	2	Hisano et al. (2007) [42]
	GMES1316	CCCTTCAGACAAAGGGACAA	AGAATCCCAAAGGCGAAACT	273	275	1	Hisano et al. (2007) [42]
	GMES1424	TCTTCGGTGTTGCAATCAAG	ACAACCTTCAAACTGGCTGG	-	205	7	Hisano et al. (2007) [42]
	GMES1471	ATCCAAGGAATCCAAAACCC	ATTCTCCCCTTCCAAGCAAC	224	228	1	Hisano et al. (2007) [42]
	GMES1522	GCGAAATCTCCTAGAAAGCG	AGCTTGTCGTGGTAGCGAGT	291	294	8	Hisano et al. (2007) [42]
	GMES1556	CAAGATCGAAAACTCCCTCG	GCAGAACGCCTTATCCACAT	-/244	271/253	3/8	Hisano et al. (2007) [42]
	GMES1576	TGCTGCTTTTCATTTTCGTG	GCATCTGAAGGAGTTCCTCG	283/272	286/269	8/7	Hisano et al. (2007) [42]
	GMES1584	TCTCCAACAACAACAGCAGC	AAACAATCCAGCAGGTGAGC	187	184	6	Hisano et al. (2007) [42]
	GMES1604	GTTGCAGGCACACTGGAGTA	CTCAGCCTTCTTCCCTGTTG	373	380	1	Hisano et al. (2007) [42]
	GMES1611	CCCAAAGGGGACCTTAGAGA	GTGAGAGGGAGCGTAGAACG	171	175	2	Hisano et al. (2007) [42]
	GMES1697	GTTGATCCATGTAGCCGACC	AAAACTGCAAGAGCAGCCAT	181	180	6	Hisano et al. (2007) [42]
	GMES1725	CCGCAAAACCCTAAATTCAA	GGTGGTGGCGTAGTAGTCGT	-	120	5	Hisano et al. (2007) [42]
	GMES1727	GTGACGAAGGAAAGTGGGAA	ACGACGAGGCTGAGAGAGAC	-	176	8	Hisano et al. (2007) [42]
	GMES1737	CTGGTGCCCTAAACTGCTTC	TCATTTGAACCCAAGCAACA	317/351	314/320	2/8	Hisano et al. (2007) [42]
	GMES1743	GATGAAGAACAGGAGCCACC	CATCCGGTTGGATCAAAATC	448	446	1	Hisano et al. (2007) [42]
	GMES1770	TGGTGAAGGGTCTTCATGGT	ATTGCATTGCATGACTTGGA	341/-	338/410	5/6	Hisano et al. (2007) [42]
	GMES1784	ATGAGTACGGACGGAACCAG	GATCGCGTCCTTTGAGAGTC	187	188	8	Hisano et al. (2007) [42]
	GMES1790	GAACGCGCGGTGAGTAGT	GAGGAGGGAAATGGAAGGAG	345/-	336/190	9/6	Hisano et al. (2007) [42]
	GMES1793	GGAGGAAGAAGGGGAACAAG	ATATGAACCGTTGGCCTGAG	129/156	126/159	7/10	Hisano et al. (2007) [42]
	GMES1802	TTGGCACGTGATTGTCCTAA	CCCATGCAATCCCTACTCAT	227	236	2	Hisano et al. (2007) [42]
	GMES1820	AGTTTGACCGTGTTCCTTGG	GGGCAAATTGAAGAATGGAA	306	288	4	Hisano et al. (2007) [42]
	GMES1823	TGGACGACGAAACAGATCAA	ATCCAGCTGGTTTTCTGTGC	349	282	6	Hisano et al. (2007) [42]
	GMES1845	CAGGAAGCACATAACCACTTCA	CCCGGTAGCATAACTTCATCA	315	309	10	Hisano et al. (2007) [42]
	GMES1860	CTGGTGGGGATGAAGAAGAA	AACCAATTTACGGAGGGAGC	355	352	2	Hisano et al. (2007) [42]
	GMES1885	TCACTCCAACCTTGCTTTCC	AGAGGGTTGAGGTTTGGCTT	152	149	1	Hisano et al. (2007) [42]
	GMES1958	GAACTCATGTGGGAAGGGAG	AAGCCATAGACGCTTCCAGA	181	187	10	Hisano et al. (2007) [42]
	GMES2033	CCATCACCACCAGAGACAGA	TTGATGCCCAGCTTCTAACA	227	224	4	Hisano et al. (2007) [42]
	GMES2040	GCTCCAGTGGGATGATGAAT	TATAGCCAGGTTCCAAACGC	463	496	3	Hisano et al. (2007) [42]
	GMES2063	TTGCATCCACTGAGCATAGC	CGGTTCCAACACACACAAAC	363/-	336/490	5/3	Hisano et al. (2007) [42]
	GMES2225	CCTCCTAATGAGGCCAATGA	ATTATTCCGGCCAAACTTCC	272	224	1	Hisano et al. (2007) [42]
	GMES2320	GGAGATTCTGGTCCGTGAAA	GGATGTAACGAAAGCGAGGA	336	342	1	Hisano et al. (2007) [42]
	GMES2415	AGAGTTGAACTGGCCTTGGA	TGAGTTGATATGATTCCTCCAAAA	163	165	1	Hisano et al. (2007) [42]
	GMES2450	ACTTGGCCAACAACACCTTC	GAGGAACAGCCTCTTCATGG	333	339	5	Hisano et al. (2007) [42]
	GMES2452	CACAATTCCCAATCCCAATC	TGCTTGCTGAAAAGGTTGTG	101	104	9	Hisano et al. (2007) [42]
	GMES2485	CACGAGGGGAATGTGAACTT	ATGTTGAAAAGGCAGCACCT	292	289	5	Hisano et al. (2007) [42]
	GMES2783	GCCACACTGACACACCAAAC	AGAAAGAGCATTCGGGTGAA	486	489	8	Hisano et al. (2007) [42]
	GMES2871	TGTGTGTGTAGTTGAAGGAGCA	ACAGACACCAAGGTTCGTCC	267/281	270/284	3/3	Hisano et al. (2007) [42]
	GMES2876	AGCATCTCAGGGGCTAGACA	GTGTTGCTGCTGCTGTTGTT	163	160	9	Hisano et al. (2007) [42]
	GMES2904	CATGAATGGCAAGGATTGTG	CGAACGATTTTGAAGGAGAGA	-	395	9	Hisano et al. (2007) [42]
	GMES2928	CATGACCCCTCAGGAGAAAA	CGGTGTCTTCAACGAAATCA	289	286	7	Hisano et al. (2007) [42]
	GMES2994	TTCGAAACGGCCTATTTGTC	CCACTCCAACGTGCTGAGTA	366	378	2	Hisano et al. (2007) [42]
	GMES3004	TTCCTGTGTTGTTCTGCCAC	AAAAATGCCACCATTTGCTC	266/-	311/338	1/1	Hisano et al. (2007) [42]
	GMES3101	GCATGGCCATAGGTGAGTTT	CCAAAGCAAAAGTCACAGCA	367/-/470	379/420/461	3/7/5	Hisano et al. (2007) [42]
	GMES3105	AAAAAGGCATGGAAATGGTG	GGCTAGTGGGAGCACTGAAG	187	188	3	Hisano et al. (2007) [42]
	GMES3107	TGAGGTGACCACTGATGGAG	AAAGGGCCTCTGATGCTTCT	316	310	3	Hisano et al. (2007) [42]
	GMES3108	ATTAATTTGCCGGCACAGAC	CAGAGGTTTTGCGGAAGAAG	181/211	179/227	2/3	Hisano et al. (2007) [42]
	GMES3145	TGCGAAGAAAGTGTACGTGG	ATGAACCCTACTCCCCTGCT	222	228	1	Hisano et al. (2007) [42]
	GMES3177	GCCCAGCTAGGATTGAGCTA	CCAATGACCGAATGACAGTG	399	396	8	Hisano et al. (2007) [42]
	GMES3213	GGCAATGGAAATGGAGGTTA	TCAACTGCGCACCTTATCTG	294/327	291/333	1/5	Hisano et al. (2007) [42]
	GMES3306	GGAGATCGTCAGAGAGTCGC	GAATCAGAAGGTGGTGGGAA	325/127	295/130	10/2	Hisano et al. (2007) [42]
	GMES3316	AGAAGGTTCATGCTGCCATC	CGATGACATGGAATCTGCAA	-/469/207/160	451/460/247/144	4/6/1/2	Hisano et al. (2007) [42]
	GMES3326	AGTTGCTTCCCTTCTTGCCT	ACGTGGCCGAGATGATAAAC	372	390	9	Hisano et al. (2007) [42]
	GMES3341	TTGGGAGGGTTCTGATTCTG	GAGTGAATTGAGGGCCAAGA	170	176	7	Hisano et al. (2007) [42]
	GMES3392	TCCTTTGGGCAGACCTACAC	AGCCAGCACATCATATGCAA	249	255	4	Hisano et al. (2007) [42]
	GMES3515	TGCGGAAGAGATTGAGTGTG	ATGGTGTGCAAGAACCTTCC	290	305	5	Hisano et al. (2007) [42]
	GMES3599	TTGGCACGTGATTGTCCTAA	TTCCTGCAAACAACATCTCG	185	194	2	Hisano et al. (2007) [42]
	GMES3628	TGGAGGATATGGCCTCAAAA	GATATGCCTTGCGGACAACT	268	270	1	Hisano et al. (2007) [42]
	GMES3716	AGCTTGGCTTCTCTGGATCA	CTCTTGCCCAAGGTAGCATC	353	356	1	Hisano et al. (2007) [42]
	GMES3893	TTACCGGCTGAGGGTTATTG	GCAAGAAGGAGAATGAACAGTG	-/207	195/206	11/9	Hisano et al. (2007) [42]
	GMES4084	CTCTTTCCCTGCCTCTTCCT	TGCCAAACCCTAGTGAAACC	226	223	4	Hisano et al. (2007) [42]
	GMES4101	AGGCCTCGGAGCAGTTATTT	TCAAGGATGATACCCAGAATCC	293	296	1	Hisano et al. (2007) [42]
	GMES4137	GTCCTACAAGGCCCACAAAA	TCCATCTACACCAATTGCCA	234	232	2	Hisano et al. (2007) [42]
	GMES4159	GCGTGCATGTGTGTGTGA	CAAAGGTGGGAAAAAGTGGA	288	285	8	Hisano et al. (2007) [42]
	GMES4232	ACCGTCTTCTCTGCTACCGA	CAAGTGAACCATGAACACCG	-	253	7	Hisano et al. (2007) [42]
	GMES4236	GAAGACGTTCCTCACTTCGC	CGTCCATGTGCACGAAATAC	340	346	2	Hisano et al. (2007) [42]
	GMES4255	TGAAGTGCCAGAAGAGCAGA	GAATGGGGGAAGGCTAACAT	256	247	5	Hisano et al. (2007) [42]
	GMES4399	CTGAAGGAGACCCATCAAGG	AGGGCAAAGCAGACAACAGT	263	257	8	Hisano et al. (2007) [42]
	GMES4400	CCAAACCTCACGTGTGCTAA	GGGCATTTGAGTATGCTTGC	275	255	1	Hisano et al. (2007) [42]
	GMES4431	GGAACGGTAGCGGAGTACAA	AGCTCCACCGTTTCTCTTCA	427	442	10	Hisano et al. (2007) [42]
	GMES4478	GAGCACCAGTGAACACAGTCA	CTCCGGAGCACTTTGAGAAC	267	270	6	Hisano et al. (2007) [42]
	GMES4842	AAAACAAAACGCTTAACGCAA	CAAGTGATCGCTCATTGGAA	294	291	10	Hisano et al. (2007) [42]
	GMES5007	TTTCTTTCATCCTCTCTCTCGAA	ATGCATGGCTTTTCCTCATC	320	323	11	Hisano et al. (2007) [42]
	GMES5010	CACCAAAGCCAACACCTTTT	CAATGCCACCATCTCAACAC	229	223	1	Hisano et al. (2007) [42]
	GMES5032	GGAAACTTGAGCAAGAACGC	CAACCCCTTGCATTTTCAGT	372	369	1	Hisano et al. (2007) [42]
	GMES5091	GAAAAGGATGCGTTCATGGT	ACCAATGGCTACAGTGGGAG	251	239	3	Hisano et al. (2007) [42]
	GMES5231	CGCTTCAAATGGGAGTGTTT	CTCGGCTTTGCTCCTACAAC	-	137	3	Hisano et al. (2007) [42]
	GMES5262	AGGCCAGCTGTTGCTTCTAA	AGAAGATGCACTGGGAGGAA	258	261	4	Hisano et al. (2007) [42]
	GMES5301	TTTTCCCACTTTCCTTGCAC	GGTCTCATCGTGAAGACGGT	277	265	8	Hisano et al. (2007) [42]
	GMES5341	CTGGTGAGTCTGGTTGGACA	TGGAGGACCAGATGAAGCAT	178	172	2	Hisano et al. (2007) [42]
	GMES5438	GCTCTTCAGCAAAGTCACCC	GCAGACCAGTCTCATGACCA	173	176	1	Hisano et al. (2007) [42]
	GMES5463	GCAGGCAATACGAGGAGTTC	AGGGTCGGTCCATCAACATA	203	206	2	Hisano et al. (2007) [42]
	GMES5525	CACAACAACATCGTCATCCC	TTTAGTTGGCCAGGCTTTTG	-	223	10	Hisano et al. (2007) [42]
	GMES5572	GCAGCAGCACTACATGGGTA	AGATGGCATAGGAGGTGGTG	174	180	5	Hisano et al. (2007) [42]
	GMES5575	CGCAGGAGGTAATTGGTGTC	TGGCCTTCAAATAGAGTGGC	191	188	11	Hisano et al. (2007) [42]
	GMES5634	TTTCAAACAAACGACACCAA	TGAAGCAAAGGGGAAATCAC	204	195	3	Hisano et al. (2007) [42]
	GMES5666	CTTGGTCGATGGGTATTTGG	GGCAGCGGTTATCTTTGTGT	95	91	1	Hisano et al. (2007) [42]
	GMES5773	ATTCAAGCCAGAGAAGGCAA	GGTGGGAGGGTATTGGCTAT	334	350	7	Hisano et al. (2007) [42]
	GMES5823	ACCTGCGCTCTTTGTCTCAT	TGCAAACCGAGCATTTGTAG	149	137	2	Hisano et al. (2007) [42]
	GMES5911	GGGTGTGTTTGGTTCTCCAT	TCAATGCCTTCATCAGCTTG	210	216	4	Hisano et al. (2007) [42]
	GMES6098	GAACTCTCATCGCAACGTCA	AAGCCTAGCTCCCTGACCTC	244	247	11	Hisano et al. (2007) [42]
	GMES6171	GACCACAAGCTTCTTCCGTC	CCAAAGAAAATCCGTCCAGA	261	264	11	Hisano et al. (2007) [42]
	GMES6175	ACACCAACCCTCCCATCATA	TCGGTAAGGAAAAGGGGTCT	236	235	3	Hisano et al. (2007) [42]
	GMES6217	AACGAATCAGACACGCACAG	TCCCATTTAGATCCCCTTCA	181	184	4	Hisano et al. (2007) [42]
	GMES6224	CCTAGCAGAGCTGTCCATCC	TGCTAGCTTTTTCCTTCCCA	447	444	11	Hisano et al. (2007) [42]
	GMES6226	ATGGGCACTCGAGAGGTGTA	CTGGTCGCAAAACAGAGACA	227	230	8	Hisano et al. (2007) [42]
	GMES6277	CTTCTCCATGTTGCTCCCTC	CCCTCTCTGGCTCAAACATC	-	211	5	Hisano et al. (2007) [42]
	GMES6462	GAAGCATACCGTGGATTTGG	ACGGACATTGAGCTGCTTCT	221	227	5	Hisano et al. (2007) [42]
	GMES6583	CACCCTCTTCTCCTTCCTCC	CGGCTCTCATGACCTCTCTC	180	177	3	Hisano et al. (2007) [42]
	GMES6625	TTTGATAGCCAATGCAGCAG	CCCTAATCGAACAAGCCAAA	279	267	7	Hisano et al. (2007) [42]
	GMES6859	TTCTTGGAGCCTAATGACACA	TCACAGGAGCCACCAACATA	400	391	4	Hisano et al. (2007) [42]
	GMES6901	TTTCATGTCCATCTTGCCCT	TCGGAAGATCCACCAGAATC	430	469	4	Hisano et al. (2007) [42]
	GMES6986	CCGTTTGAAGGAGCAAGAAG	TAGAACTCGACACCACTGCG	-	496	7	Hisano et al. (2007) [42]
	LFsoy3	CAAGGTTGAGATTGAGGGTG	GTCAGTCATGATCTGCACCG	277	265	4	Designed to soybean seqence (http://www.phytozome.net/) near Glyma19g37890 (GmTFL1b gene for terminal flower 1b)
	LFsoy5	GTAACTCGTCCACCTTCTTC	ACAACATTGGTGCAAGCCAC	300	288	5	Designed to soybean seqence (http://www.phytozome.net/) near Glyma13g22030 (terminal flower like)
	LFsoy9	CTTATCCAATGGCGACGTTG	GTGAGACAGACGAGAACAAG	481	499	6	Designed to soybean seqence (http://www.phytozome.net/) near Glyma10g08340 (terminal flower like)
