# Supplementary material for: Construction of a Genetic Linkage Map and Genetic Analysis of Domestication Related Traits in Mungbean (Vigna radiata)
Source: PLoS One. 2012 Aug 2;7(8):e41304. doi: 10.1371/journal.pone.0041304 (PMC3410902; doi:10.1371/journal.pone.0041304)
Supplement: Table S2 — Correlation coefficients among each trait in the BC1F1 (or BC1F1∶2) populations derived from a cross between cultivated and wild mungbean. (XLS) [file pone.0041304.s004.xls]

## Sheet: Table S2
	Table S2. Correlation coefficient among each trait in the BC1F1 (or BC1F1:2) population of the cross between cultivated and wild mungbean.
		SD100WT		SDL		SDW		SDT		SDWA		SDNPPD		PDR1W		PDR2W		PDR4W		PDT		PDL		PDW		PDTN		LFPL		LFPW		LFML		LFMW		STT		HECL		ST1I		ST2I		ST3I		ST4I		ST5I
	SD100WTa	1
	SDL	0.895796	***	1
	SDW	0.888851	***	0.816808	***	1
	SDT	0.884642	***	0.833131	***	0.945117	***	1
	SDWA	0.498285	***	0.50832	***	0.385384	***	0.357631	***	1
	SDNPPD	-0.0324372		0.0131102		-0.0459094		-0.0642771		0.0535997		1
	PDR1W	-0.203749	**	-0.256105	***	-0.181455	**	-0.171149	**	-0.186175	**	-0.0442855		1
	PDR2W	-0.223594	***	-0.284567	***	-0.20968	***	-0.185052	**	-0.218975	***	-0.057666		0.931018	***	1
	PDR4W	-0.326776	***	-0.379214	***	-0.291753	***	-0.271053	***	-0.276706	***	-0.0628409		0.757933	***	0.819386	***	1
	PDT	-0.148999	*	-0.174963	**	-0.144492	*	-0.12099		-0.189169	**	0.285401	***	0.436768	***	0.459033	***	0.595772	***	1
	PDL	0.523625	***	0.567105	***	0.465749	***	0.442804	***	0.352624	***	0.486837	***	-0.378331	***	-0.422547	***	-0.546339	***	-0.136238	*	1
	PDW	0.726241	***	0.707123	***	0.720665	***	0.707033	***	0.325224	***	-0.0983141		-0.337295	***	-0.351987	***	-0.478415	***	-0.296702	***	0.587101	***	1
	PDTN	-0.123232		-0.110556		-0.0882543		-0.0794498		-0.0313649		0.19932	**	-0.106674		-0.0780963		0.126799	*	0.169919	**	-0.0868588		-0.188869	**	1
	LFPL	0.196186	**	0.189599	**	0.169663	**	0.168714	**	0.0196449		-0.105515		-0.110061		-0.127363	*	-0.169289	**	-0.1964	**	0.138839	*	0.111495		-0.136513	*	1
	LFPW	0.0532803		0.011354		0.059927		0.0699115		-0.143542	*	-0.0205927		-0.0678342		-0.0359158		-0.0647312		-0.105292		0.0079857		0.032572		-0.0437962		0.61187	***	1
	LFML	0.0807339		0.0902719		0.065955		0.0796002		0.0409495		0.245674	***	-0.152008	*	-0.182505	**	-0.132542	*	0.000905753		0.266712	***	0.0556655		0.468762	***	-0.0240295		-0.09865		1
	LFMW	0.0937509		0.073102		0.0984887		0.097631		-0.00347855		0.200078	**	-0.172351	**	-0.188027	**	-0.146515	*	-0.0100445		0.225775	***	0.124511	*	0.554215	***	-0.0974429		-0.0853637		0.873862	***	1
	STT	0.0131823		0.0156332		-0.0327595		-0.0226621		0.0870909		0.201065	**	-0.281945	***	-0.28849	***	-0.208045	***	-0.0410451		0.213715	***	0.0704596		0.519373	***	-0.0556364		0.0600266		0.555741	***	0.589948	***	1
	HECL	0.307253	***	0.312323	***	0.263896	***	0.301877	***	0.08551		-0.0709578		-0.18536	**	-0.192986	**	-0.235557	***	-0.182061	**	0.163776	**	0.231917	***	-0.0279032		0.501991	***	0.363745	***	0.128479	*	0.0416841		0.117987		1
	ST1I	0.236736	***	0.207978	***	0.253206	***	0.222932	***	0.229255	***	-0.104099		-0.123861		-0.150905	*	-0.163401	**	-0.147042	*	0.0744164		0.208775	***	-0.0504252		0.34857	***	0.180762	**	-0.0313955		-0.00129188		-0.021378		0.333347	***	1
	ST2I	0.164415	**	0.157791	*	0.18134	**	0.165127	**	0.14267	*	-0.0514514		-0.124283	*	-0.127063	*	-0.124685	*	-0.120525		0.0434204		0.170672	**	-0.0541829		0.190405	**	0.0694114		0.00731582		0.00925451		-0.066966		0.111396		0.619598	***	1
	ST3I	0.216615	***	0.173581	**	0.184653	**	0.201529	**	0.189025	**	0.00581223		-0.00514045		0.0154733		-0.0516173		-0.0340818		0.0943098		0.129184	*	-0.181441	**	0.118956		0.00791968		-0.051525		-0.0540084		-0.251202	***	0.0842524		0.399708	***	0.702167	***	1
	ST4I	0.173949	**	0.178392	**	0.120341		0.116074		0.194399	**	0.0709518		-0.130283		-0.13121	*	-0.124033		-0.010641		0.180044	**	0.158712	*	-0.0822261		0.00283831		-0.0453897		0.0498895		0.0442561		-0.0653938		0.101		0.270961	***	0.600864	***	0.682023	***	1
	ST5I	0.229758	***	0.222726	***	0.187366	**	0.211906	***	0.179981	**	0.128134	*	-0.208005	***	-0.187751	**	-0.230774	***	-0.083798		0.285392	***	0.228538	***	-0.00697885		0.105633		0.01854		0.170028	**	0.15064	*	0.115293		0.343	***	0.263161	***	0.421783	***	0.542019	***	0.629918	***	1
	ST6I	0.26735	***	0.272678	***	0.236523	***	0.265538	***	0.218104	***	0.0641789		-0.239778	***	-0.244919	***	-0.268807	***	-0.137337	*	0.296398	***	0.259396	***	0.0466388		0.195344	**	0.0707285		0.327393	***	0.292591	***	0.164006	**	0.433661	***	0.260289	***	0.30372	***	0.402059	***	0.449254	***	0.81987	***
	ST7I	0.243044	***	0.26954	***	0.21028	***	0.243822	***	0.189691	***	0.0143316		-0.189616	**	-0.202698	***	-0.208761	***	-0.0607647		0.225203	***	0.220464	***	0.035251		0.128682	*	-0.00557712		0.367091	***	0.339984	***	0.165066	**	0.355666	***	0.212354	***	0.321505	***	0.370592	***	0.422024	***	0.688024	***
	ST8I	0.158203	*	0.184615	**	0.182777	**	0.182758	**	0.0629822		0.0408641		-0.0729479		-0.0579632		-0.089692		-0.0639538		0.157702	*	0.188576	**	-0.0839025		0.0449074		-0.00756148		0.217364	***	0.203598	**	0.000402608		0.132747	*	0.226782	***	0.360969	***	0.446475	***	0.438717	***	0.597624	***
	ST9I	0.0353127		0.0728187		0.0820706		0.0657779		-0.0311957		-0.0545672		0.0988036		0.0793714		0.0477464		-0.0143933		-0.0592745		0.0286264		-0.118298		0.00126611		0.0212384		0.050273		0.0549652		-0.201584	**	0.0340114		0.184471	**	0.256745	***	0.276012	***	0.228239	***	0.317355	***
	ST10I	-0.0388965		0.0145874		0.0403984		0.0376167		-0.108148		-0.0891334		0.090403		0.0670379		0.0863684		-0.0339491		-0.130788	*	-0.0207169		-0.0664611		0.0324272		0.101016		0.0058376		0.0386294		-0.145041	*	-0.00225136		0.0521604		0.133385	*	0.139092	*	0.0554406		0.169996	**
	STL	0.119119		0.161015	*	0.159886	*	0.162927	**	0.0260631		-0.0380991		-0.0149821		-0.029994		-0.0450482		-0.0703608		0.0370009		0.120531		-0.0863122		0.0978841		0.0796149		0.138216	*	0.140225	*	-0.0940242		0.19582	**	0.246188	***	0.367134	***	0.412767	***	0.373772	***	0.552028	***
	BRN	-0.141538	*	-0.119891		-0.12528	*	-0.142964	*	-0.0584187		0.170583	**	-0.30512	***	-0.25378	***	-0.153455	*	-0.0793059		0.0431784		-0.07412		0.599185	***	-0.0196624		0.150246	*	0.339645	***	0.4028	***	0.536366	***	0.0354243		-0.00346027		0.0223413		-0.170952	**	-0.0258176		0.0676004
	BRP	0.216045	***	0.180814	**	0.25963	***	0.311526	***	-0.0208135		-0.259377	***	0.0437684		0.0565692		0.0334891		-0.0954211		-0.0497963		0.264667	***	-0.25487	***	0.0498366		0.033472		-0.192561	**	-0.11732		-0.309369	***	0.132616	*	0.192443	**	0.163977	**	0.263207	***	0.0436474		0.0742318
	FLD	-0.140543	*	-0.156417	*	-0.15983	*	-0.168306	**	-0.100708		0.0378396		-0.333759	***	-0.265809	***	-0.258841	***	-0.170134	**	-0.00079221		0.0880819		0.189761	**	-0.12932	*	0.102803		-0.0356584		0.0463531		0.220806	***	-0.0574794		-0.0726506		0.0319797		-0.0648762		0.0650404		0.0597572
	PDDM	-0.172459	**	-0.158734	*	-0.117691		-0.120631		-0.198639	***	-0.0912638		-0.271904	***	-0.203686	**	-0.249658	***	-0.24724	***	-0.0746168		0.0550356		0.0794322		-0.0847101		0.184359	**	0.0163237		0.0959932		0.186593	**	0.01638		-0.0131912		0.0673392		-0.0495573		0.0515619		0.0819184
	a Trait abbreviations are shown in Table 1.
	*, ** and *** are significant at 5, 1 and 0.1 % levels, respectively.
[truncated: 15 more columns]
