# Supplementary material for: Construction of a Genetic Linkage Map and Genetic Analysis of Domestication Related Traits in Mungbean (Vigna radiata)
Source: PLoS One. 2012 Aug 2;7(8):e41304. doi: 10.1371/journal.pone.0041304 (PMC3410902; doi:10.1371/journal.pone.0041304)
Supplement: Table S3 — QTLs detected in BC1F1 (or BC1F1∶2) populations derived from a cross between cultivated and wild mungbean. Trait abbreviations are shown in Table 1. PVE: phenotypic variation explained. (XLS) [file pone.0041304.s005.xls]

## Sheet: Table S3
	Table S3. QTLs detected in BC1F1 (or BC1F1:2) populations derived from a cross between cultivated mungbean and its presumed wild ancestor.
	Traita	QTL name	LG	Interval	LOD	P	Loci	PVEb	Substitution
						value	(cM)	(%)	effectc
	SD100WT	Sd100wt5.1.1+	1	CEDG053-CEDG001	14.9	0.0001	25.7	4.4	0.321
		Sd100wt5.1.2+	1	cp05137-CEDG074b			64.6	4.9	0.353
		Sd100wt5.2.1+	2	GMES0477-CEDG026a	20.6	0.0001	58.8	16.6	0.694
		Sd100wt5.3.1+	3	GMES2040-GMES6175	10.3	0.0001	29.2	7	0.451
		Sd100wt5.7.1+	7	GMES1424-MBSSR203	10	0.0001	1.5	6.3	0.425
		Sd100wt5.8.1+	8	VM37-CEDG030	28.1	0.0001	46.6	22.2	0.806
		Sd100wt5.11.1+	11	GMES3893a-BM149	9	0.0001	22.6	5.9	0.413
	SDL	Sdl5.1.1+	1	GMES3628-cp05660	16.79	0.0001	31.3	5.7	0.138
		Sdl5.1.2+	1	CEDG074b-CEDG220			68.3	6.9	0.168
		Sdl5.2.1+	2	GMES0477-CEDG026a	13.06	0.0001	58.2	11.4	0.225
		Sdl5.3.1+	3	cp04320-cp02181	5.62	0.0001	32.1	4.3	0.137
		Sdl5.7.1+	7	CEDG064-CEDG174	12.17	0.0001	5.8	9.6	0.206
		Sdl5.8.1+	8	VM37-CEDG030	22.12	0.0001	46.6	20.4	0.302
		Sdl5.11.1+	11	GMES5007-GMES6098	3	0.001	29.4	2.6	0.105
	SDW	Sdw5.1.1+	1	CEDG300-CEDG291	4.27	0.0002	28.8	4.3	0.1
		Sdw5.2.1+	2	GMES0477-CEDG026a	12.8	0.0001	57	14.3	0.19
		Sdw5.3.1+	3	GMES0208-GMES2040	5.48	0.0001	27.1	5.4	0.12
		Sdw5.7.1+	7	CEDG064-CEDG174	11.56	0.0001	4.9	10.9	0.16
		Sdw5.8.1+	8	VM37-CEDG030	14.66	0.0001	47.2	15.1	0.19
		Sdw5.11.1+	11	CEDG098-CEDG076	4.14	0.0001	26.6	4.2	0.1
	SDT	Sdt5.2.1+	2	GMES0477-CEDG026a	12.7	0.0001	62	14.6	0.18
		Sdt5.3.1+	3	GMES0208-GMES2040	3.4	0.001	27	3.8	0.09
		Sdt5.7.1+	7	MBSSR203-MBSSR160	10.5	0.0001	4	9.7	0.15
		Sdt5.8.1+	8	VM37-CEDG030	20.3	0.0001	47.5	22.7	0.23
		Sdt5.11.1+	11	GMES3893a-BM149	3	0.0013	23.2	2.9	0.08
	SDWA	Sdwa5.1.1+	1	cp05137-CEDG074b	26.5	0.0001	60	33.7	26.11
		Sdwa5.2.1+	2	cp00228a-GMES1156a	6.3	0.0001	55.8	6.1	4.35
		Sdwa5.3.1+	3	GMES6583-GMES0294a	14.7	0.0001	19	14.2	10.47
		Sdwa5.4.1+	4	GMES6217-CEDG077	3.7	0.0009	21	4.6	3.2
	SDNPPD	Sdnppd5.1.1+	1	CEDG220-GMES4400	5.2	0.0001	69.8	9.1	0.87
		Sdnppd5.9.1+	9	CEDG166-GATS11	3.7	0.0006	16.7	7	0.76
	PDR1W	Pdr1w5.1.1-	1	CEDCAA001a-CEDG241	7.1	0.0001	41.4	10.3	-1.89
		Pdr1w5.6.1+	6	MBSSR021-CEDG245	4.2	0.0001	23.6	5.7	1
		Pdr1w5.7.1-	7	MBSSR008-GMES0856b	13	0.0001	15.7	18.4	-3.39
	PDR2W	Pdr2w5.1.1-	1	CEDCAA001a-CEDG241	9.9	0.0001	41.6	13.4	-3.17
		Pdr2w5.6.1+	6	MBSSR021-CEDG245	3.4	0.0005	22.5	4.5	1
		Pdr2w5.7.1-	7	GMES0856b-GMES6625	15.1	0.0001	16.2	20.6	-4.87
	PDR4W	Pdr4w5.1.1-	1	CEDG214-CEDG012	21.4	0.0001	47.7	24.2	-9.93
		Pdr4w5.6.1+	6	MBSSR021-CEDG245	5.5	0.0001	22.8	6.1	2.36
		Pdr4w5.7.1-	7	GMES0856b-GMES6625	19.5	0.0001	18.1	21.7	-8.9
	PDT	Pdt5.1.1-	1	CEDG012-CEDG256	7.6	0.0001	48.2	12.4	-0.28
		Pdt5.7.1-	7	CEDG174-cp07863	6.5	0.0001	8.7	10.8	-0.26
	PDL	Pdl5.1.1+	1	CEDG256-cp04220	21.5	0.0001	49.4	17.8	0.99
		Pdl5.2.1+	2	CEDAAG002-GMES4137	19.1	0.0001	80.2	15	0.91
		Pdl5.7.1+	7	CEDG064-CEDG174	22.3	0.0001	6.5	20.5	1.06
		Pdl5.8.1+	8	CEDG257-CEDG059	7.2	0.0001	50.9	5.9	0.57
		Pdl5.9.1+	9	CEDG166-GATS11	7.3	0.0001	15.5	5.5	0.55
	PDW	Pdw5.2.1+	2	CEDG096a-GMES0216b	9.6	0.0001	51.5	8.6	0.35
		Pdw5.7.1+	7	CEDG064-CEDG074	30.1	0.0001	4.8	28.5	0.64
		Pdw5.8.1+	8	VM37-CEDG030	20.7	0.0001	48.1	19.5	0.53
		Pdw5.11.1+	11	GMES3893a-BM149	5.8	0.0001	23.9	4.8	0.26
	PDTN	Pdtn5.2.1-	2	CEDG096a-GMES0216b	3.7	0.0006	51.6	6.5	-12.69
		Pdtn5.4.1-	4	GMES1124-CEDG107	4.4	0.0016	37.3	5.8	-6.67
		Pdtn5.4.2-	4	GMES0216a-GMES1216a			64.4	12	-13.82
		Pdtn5.7.1-	7	GMES0856b-GMES6625	3.8	0.0002	19.4	6.2	-12.46
	LFPL	not detected
	LFPW	Lfpw5.7.1+	7	CEDG218-CEDG176b	3.4	0.0003	29.2	7.5	0.16
	LFML	not detected
	LFMW	not detected
	STT	Stt.5.2.1+	2	GMES0477-CEDG026a	4.6	0.0001	71.1	10.2	0.54
	HECL	Hecl5.8.1+	8	cp06108-CEDG269	9.4	0.0001	35.5	14.1	0.79
		Hecl5.10.1+	10	CEDG097-CEDG150	10.9	0.0001	44.4	16.4	0.85
	ST1I	St1i5.3.1+	3	cp00361-CEDG296	3.5	0.0005	5.6	6.1	0.12
		St1i5.8.1+	8	CEDG271-CEDG099	4.3	0.0001	12.5	8.9	0.14
		St1i5.10.1+	10	CEDG097-CEDG150	3.6	0.0009	39.2	6.1	0.12
	ST2I	St2i5.10.1+	10	CEDG097-CEDG150	3.3	0.0007	41	7.2	0.16
	ST3I	St3i5.10.1+	10	CEDG116-CEDG097	5	0.0001	33.4	12.7	0.34
	ST4I	not detected
	ST5I	St5i5.1.1+	1	CEDGC036-GMES1604	7.1	0.0001	11.2	10	0.72
		St5i5.3.1+	3	cp03846-cp00361	4.5	0.0001	3.6	5.9	0.54
		St5i5.10.1+	10	CEDG097-CEDG150	14.1	0.0001	45.1	21.2	1.06
	ST6I	St6i5.1.1+	1	GMES3316c-CEDG003	5.5	0.0001	18.6	7.9	0.87
		St6i5.3.1+	3	cp00361-CEDG296	4.2	0.0001	6.9	5.5	0.71
		St6i5.10.1+	10	CEDG097-CEDG150	19.8	0.0001	44.2	27.1	1.6
	ST7I	St7i5.10.1+	10	CEDG097-CEDG150	15.7	0.0001	45.2	26.1	1.85
	ST8I	St8i5.10.1+	10	CEDG097-CEDG150	12	0.0001	43.5	21.3	2.45
	ST9I	St9i5.2.1+	2	GMES0477-CEDG026a	7.9	0.0001	67.5	10	3.18
		St9i5.6.1+	6	CEDG015-GMES1823	3.4	0.0008	38.1	4.3	2.05
		St9i5.9.1-	9	CEDG166-GATS11	17.1	0.0001	16	22.5	-4.78
		St9i5.10.1+	10	CEDG097-CEDG150	5.4	0.0001	43.2	6	2.45
	ST10I	St10i5.2.1+	2	GMES0477-CEDG026a	8	0.0001	63.1	6.8	3.98
		St10i5.6.1+	6	CEDG015-GMES1823	5.7	0.0001	38.1	4.5	3.25
		St10i5.9.1-	9	GATS11-CEDG172	42	0.0001	17.6	47.7	-10.68
		St10i5.10.1+	10	CEDG097-CEDG150	4.1	0.0001	40.8	3.1	2.67
	STL	Stl5.1.1+	1	VrD1-CEDC036	5.3	0.0001	3.1	5.1	7.61
		Stl5.2.1+	2	GMES0477-CEDG026a	7.4	0.0001	68.8	7.3	9.18
		Stl5.3.1+	3	GMES5091-GMES0405	4.1	0.0003	13.1	4.3	6.98
		Stl5.6.1+	6	GMES1823-cp09781	5.5	0.0001	42.1	5.6	8.05
		Stl5.9.1-	9	GMES1216c-CEDG166	20	0.0001	14	20.6	-15.52
		Stl5.10.1+	10	CEDG097-CEDG150	14.8	0.0001	46	13.8	12.67
	BRN	Brn5.2.1-	2	GMES0477-CEDG026a	14.3	0.0001	58.7	22.3	-2.55
		Brn5.4.1-	4	GMES0216a-GMES1216a	3.8	0.0001	68	10.6	-1.7
		Brn5.6.1-	6	GMES0659-CEDG146	5.9	0.0001	29.5	6.4	-1.34
	BRP	Brp5.1.1-	1	cp06173-cp05137	5.5	0.0001	54.8	11.5	-1.25
		Brp5.5.1+	5	GMES5572-CEDG132	3.7	0.0006	35.4	6.2	0.91
	FLD	Fld5.2.1-	2	GMES0477-CEDG026a	46.7	0.0001	62.1	32.9	-11.96
		Fld5.4.1-	4	CEDC085b-MBSSR015a	30.2	0.0001	75.7	24	-10.27
		Fld5.6.1-	6	GMES0659-CEDG146	36.7	0.0001	30.1	17.4	-8.75
		Fld5.11.1+	11	CEDG281-CEDG072	17	0.0001	15.1	6.6	5.37
	PDDM	Pddm5.2.1-	2	cp00228a-GMES1156a	24	0.0001	53.9	20.3	-8.69
		Pddm5.4.1-	4	CEDC085b-MBSSR015a	13.5	0.0001	74.6	19.9	-8.65
		Pddm5.6.1-	6	CEDG146-1584	11.6	0.0001	30.8	8.3	-5.57
		Pddm5.7.1+	7	DMBSSR013-CEDG111	3.6	0.0006	21.8	2.5	3
		Pddm5.9.1-	9	CEDG166-GATS11	13.7	0.0001	17.8	10.2	-6.18
		Pddm5.11.1+	11	CEDG072-CEDG044	4.9	0.0001	17.1	3.8	3.73
	a The trait are shown in Table 1.
	b PVE: Phenotypic variation explained.
	c The effect of the allele from cultivated mungbean parent is indicated.
