# Supplementary material for: Construction of a Genetic Linkage Map and Genetic Analysis of Domestication Related Traits in Mungbean (Vigna radiata)
Source: PLoS One. 2012 Aug 2;7(8):e41304. doi: 10.1371/journal.pone.0041304 (PMC3410902; doi:10.1371/journal.pone.0041304)
Supplement: Dataset S1 — The genotype data for 430 SSR and EST-SSR markers in each BC1F1 plant. (XLS) [file pone.0041304.s006.xls]

## Sheet: Dataset S1
	Dataset S1. The genotype data for 430 SSR and EST-SSR markers in each BC1F1 plant.
		BC1F1 plant ID number
	Marker name	1	2	3	4	5	6	7	8	9	10	11	12	13	14	15	16	17	18	19	20	21	22	23	24	25	26	27	28	29	30	31	32	33	34	35	36	37	38	39	40	41	42	43	44	45	46	47	48
	CEDG001	A	H	A	A	H	A	A	A	H	A	A	H	A	A	A	H	A	H	H	H	A	H	A	H	A	H	H	H	A	A	H	A	H	H	A	H	H	A	A	A	A	A	A	A	H	H	A	A
	CEDG002	A	A	A	H	H	H	H	H	H	H	A	A	H	A	A	H	H	H	H	H	H	H	H	A	A	A	H	A	H	A	A	H	H	H	H	H	H	H	A	H	H	A	H	H	A	H	H	A
	CEDG003	A	H	A	H	H	A	A	A	A	A	A	H	A	A	A	H	A	H	H	H	A	H	A	H	A	H	H	H	A	A	H	A	H	H	A	H	H	A	A	A	A	A	A	A	H	H	A	A
	CEDG006	H	A	H	A	A	H	A	A	A	H	H	H	A	H	A	H	A	H	H	H	H	A	H	H	A	A	A	A	H	H	A	H	A	H	H	A	A	A	H	H	H	H	A	H	H	H	A	H
	CEDG008	H	H	A	A	A	A	A	H	H	H	A	H	H	H	H	H	A	H	H	A	A	A	A	A	H	A	A	H	H	H	H	H	H	H	H	H	A	H	A	H	H	A	A	H	H	H	A	A
	CEDG012	H	H	A	A	H	A	A	A	H	A	A	H	A	A	A	H	A	A	H	H	A	H	A	H	A	H	A	A	A	A	H	A	H	H	A	H	H	A	H	A	A	A	A	A	A	H	A	A
	CEDG013	A	A	A	H	H	H	H	H	H	H	A	A	H	A	A	H	H	H	H	H	H	H	H	A	A	H	H	A	H	A	A	H	H	H	H	H	H	H	A	A	H	A	H	H	H	H	H	A
	CEDG015	A	H	A	A	A	H	H	H	H	H	A	A	H	H	H	A	H	A	A	A	A	A	H	A	H	A	A	A	A	H	A	H	H	H	A	A	H	H	A	A	H	H	H	A	A	A	A	A
	CEDG020	H	H	A	A	A	A	A	H	H	H	A	H	H	A	H	H	A	H	H	H	A	H	A	A	H	A	A	H	H	H	H	H	A	H	A	H	A	H	A	A	A	A	A	H	H	H	A	A
	CEDG024	A	H	A	H	H	H	A	H	A	A	H	H	A	H	H	H	H	A	H	H	H	H	H	H	A	H	A	A	H	H	A	H	A	H	H	H	H	A	H	A	H	A	A	H	H	H	A	H
	CEDG026a	H	A	A	A	A	A	H	H	H	H	H	A	H	A	A	H	A	H	H	H	H	A	H	H	A	A	A	A	H	H	H	H	A	H	A	H	H	H	A	H	H	H	H	H	H	H	A	H
	CEDG026b	A	A	H	A	H	A	H	H	H	H	H	H	A	H	A	A	A	A	H	H	H	A	A	A	A	H	H	A	H	A	H	H	A	A	A	H	H	A	A	H	A	A	H	H	A	A	H	H
	CEDG027	H	H	A	A	A	A	A	H	H	H	A	H	H	H	H	H	A	H	H	A	A	A	A	A	H	A	A	H	H	H	H	H	H	H	A	H	A	H	A	A	H	A	A	H	H	H	A	A
	CEDG030	H	H	A	H	H	A	H	A	H	A	H	A	H	H	A	A	A	A	H	A	H	H	A	H	H	A	H	A	A	H	H	A	A	A	H	H	H	H	H	A	A	A	A	A	H	A	H	H
	CEDG035	H	H	A	H	H	A	H	H	A	A	H	A	H	H	H	H	A	A	H	A	H	H	A	H	A	A	H	A	A	H	H	A	A	A	H	H	H	A	H	H	A	A	A	A	A	H	H	H
	CEDG037	A	A	A	H	H	H	H	H	H	A	A	A	H	H	H	A	H	A	A	A	A	H	A	A	A	A	A	A	A	H	A	H	A	H	A	A	H	H	H	H	H	H	H	A	A	A	A	H
	CEDG041a	A	H	H	A	A	A	H	H	H	A	A	A	A	H	H	A	H	H	A	H	A	A	H	H	H	H	H	A	A	A	A	A	A	H	A	A	H	H	A	A	A	H	H	H	A	H	H	A
	CEDG041b	A	A	A	H	H	H	H	H	H	A	H	A	A	H	H	A	A	A	A	A	A	H	A	A	A	A	A	A	A	H	A	H	A	H	A	A	H	H	H	H	H	H	H	A	A	A	A	H
	CEDG043	A	A	H	H	H	H	A	H	A	A	H	A	A	A	A	A	H	H	H	A	A	A	H	H	A	H	A	A	H	H	A	H	A	A	H	A	H	A	A	A	H	A	H	H	H	H	A	A
	CEDG044	A	A	A	H	H	H	H	H	A	H	A	A	H	A	A	H	H	H	H	H	H	H	H	A	A	A	H	A	H	A	A	H	H	H	H	H	H	H	A	H	H	A	H	H	A	H	H	A
	CEDG048	H	H	A	A	H	A	A	A	H	A	A	H	A	A	A	H	A	H	H	H	A	H	A	H	A	H	A	A	A	A	H	A	H	H	A	H	H	A	A	A	A	A	A	A	H	H	A	A
	CEDG050	H	A	A	A	A	H	A	H	A	H	H	H	H	H	A	H	A	A	H	H	H	A	H	H	A	H	A	A	H	H	A	H	A	H	H	A	A	H	H	H	H	H	A	H	H	H	A	H
	CEDG051	H	A	H	A	A	-	A	A	A	A	A	A	A	A	A	H	A	A	H	A	A	H	A	H	A	H	A	H	A	A	H	H	H	A	A	H	H	A	H	A	H	H	A	A	A	H	A	H
	CEDG053	A	H	A	H	H	A	A	A	A	A	A	H	A	A	A	H	A	H	H	H	A	H	A	H	A	H	H	H	A	A	H	A	H	H	A	H	H	A	A	A	A	A	A	A	H	H	A	A
	CEDG056	A	H	A	H	A	A	A	A	A	H	H	H	A	H	A	H	A	A	H	H	H	H	H	H	H	H	A	A	H	H	A	A	A	A	A	H	A	A	H	A	A	H	H	H	H	A	A	H
	CEDG059	H	H	A	H	H	A	H	A	H	A	H	A	H	H	A	A	A	A	H	A	H	H	A	H	H	A	H	A	A	H	H	A	A	A	H	H	H	H	H	A	A	A	A	A	H	A	H	H
	CEDG060	H	H	A	A	A	A	A	H	H	H	A	H	H	A	H	H	A	H	H	H	A	H	A	A	H	A	A	H	H	H	H	H	A	H	A	H	A	H	A	A	A	A	A	H	H	H	A	A
	CEDG064	H	H	A	A	A	A	A	A	A	H	A	H	A	H	H	H	A	H	H	H	H	A	A	A	H	H	H	H	A	A	H	A	H	A	A	H	H	H	A	H	A	H	H	H	H	H	H	A
	CEDG067	H	H	A	A	A	A	A	H	H	H	A	H	H	A	H	H	A	H	H	H	A	A	A	A	H	A	A	H	H	H	H	H	A	H	A	H	A	H	A	A	A	A	A	H	H	H	A	A
	CEDG070	A	H	A	H	H	H	A	H	A	A	H	H	A	H	H	H	H	A	H	H	H	H	H	H	A	H	A	H	A	H	A	H	A	H	H	H	H	A	H	A	H	H	A	H	H	H	A	A
	CEDG071	H	H	A	H	H	A	H	A	H	A	H	A	H	H	A	A	H	H	H	A	H	H	A	H	H	A	H	A	A	H	H	A	H	A	H	H	H	H	H	A	A	A	A	A	H	A	H	H
	CEDG072	A	A	A	H	H	H	H	H	H	H	A	A	H	A	A	H	H	H	H	H	H	H	H	A	A	A	H	A	H	A	A	H	H	H	H	H	H	H	A	H	H	A	H	H	A	H	H	A
	CEDG073	H	H	A	H	H	A	H	A	H	A	H	A	H	H	A	A	A	A	H	A	H	H	A	H	H	A	H	A	A	H	H	A	A	A	H	H	H	H	H	A	A	A	A	A	H	A	H	H
	CEDG074a	H	H	A	H	H	H	H	H	H	A	H	A	H	A	H	A	H	A	H	H	H	A	H	A	A	H	A	H	H	H	A	H	H	A	H	H	A	H	H	H	H	H	H	H	H	H	H	H
	CEDG074b	H	A	A	A	A	H	A	A	A	A	A	A	A	A	A	H	A	A	H	A	A	H	A	H	A	H	A	A	A	A	H	H	H	A	A	H	H	A	H	A	H	H	A	A	A	H	A	H
	CEDG075a	A	A	A	A	H	A	H	H	H	H	H	H	A	H	A	A	A	H	H	H	H	A	A	A	A	H	H	A	H	A	H	H	H	A	A	H	H	A	A	H	A	A	A	H	A	A	H	H
	CEDG075b	A	A	A	H	H	H	H	H	H	H	A	A	H	A	A	H	H	H	H	H	H	H	H	A	A	H	H	A	H	A	A	H	H	H	H	H	H	H	A	H	H	A	H	H	H	H	H	A
	CEDG076	H	A	A	H	A	H	H	H	A	H	A	A	H	A	A	H	H	H	H	H	H	H	H	A	A	A	A	A	H	A	A	H	H	H	H	H	H	H	A	H	H	A	H	H	A	H	H	A
	CEDG077	H	H	A	H	A	H	H	H	A	H	H	H	H	H	A	A	A	H	H	H	H	H	A	H	H	A	H	H	A	H	H	A	A	H	H	A	H	H	H	H	A	H	A	H	H	A	H	A
	CEDG086	H	H	A	H	A	H	H	H	A	H	H	H	H	H	A	H	A	H	H	H	H	H	A	A	H	A	H	H	A	H	H	A	A	H	H	A	H	H	H	H	A	H	A	H	H	A	H	A
	CEDG087	H	A	H	A	A	H	A	A	A	A	A	A	A	A	A	H	A	A	H	A	A	H	A	H	A	H	A	H	A	A	H	H	H	A	A	H	H	A	H	A	H	H	A	A	A	H	A	H
	CEDG088	H	H	A	H	A	H	H	H	A	H	H	H	H	H	A	A	A	H	H	H	H	H	A	H	H	A	H	H	A	H	H	A	A	H	H	A	H	H	H	H	A	H	A	H	H	A	H	A
	CEDG091	H	H	A	H	A	H	H	H	A	H	H	H	H	H	A	A	A	H	H	H	H	H	A	H	H	A	H	H	A	H	H	A	A	H	H	A	H	H	H	H	A	H	A	H	H	A	H	A
	CEDG092	H	H	A	H	H	A	H	A	H	A	H	A	H	H	A	A	A	A	H	A	H	H	A	H	H	A	H	A	A	H	H	A	A	A	H	H	H	H	H	A	A	A	A	A	H	A	H	H
	CEDG093	A	H	A	A	H	A	A	A	H	A	A	H	A	A	A	H	A	H	H	H	A	H	A	H	A	H	H	H	A	A	H	A	H	H	A	H	H	A	A	A	A	A	A	A	H	H	A	A
	CEDG096a	H	A	A	A	A	A	H	H	A	H	H	H	H	A	A	H	A	A	H	H	H	A	H	H	A	H	A	A	H	H	A	H	A	H	A	H	A	H	H	H	H	H	H	H	H	H	H	H
	CEDG096b	H	H	A	H	H	H	H	H	A	H	H	H	H	H	H	H	A	H	H	H	H	H	H	H	H	A	H	H	A	H	H	A	A	H	H	A	H	H	H	H	A	H	A	H	H	A	H	H
	CEDG096c	H	H	A	A	A	A	A	H	H	H	A	H	H	H	H	H	A	H	H	A	A	A	A	A	H	A	A	H	H	H	H	H	H	H	A	H	A	H	A	A	H	A	A	H	H	H	A	A
	CEDG097	A	A	H	A	H	A	H	H	H	H	H	A	A	H	A	A	A	A	A	A	H	A	A	H	H	A	H	A	A	A	H	H	A	A	A	H	A	H	A	H	A	H	H	A	A	H	A	H
	CEDG098	H	A	A	H	A	H	H	H	A	H	A	A	H	A	A	H	H	H	H	H	H	H	H	A	A	A	A	A	H	A	A	H	H	H	H	H	H	H	A	H	H	A	H	H	A	H	H	A
	CEDG099	H	H	A	H	H	A	H	H	A	A	H	A	A	H	H	H	A	A	H	A	H	H	A	H	A	H	H	A	A	H	H	H	A	A	A	H	H	A	H	H	A	A	A	A	A	H	H	H
	CEDG103	H	H	H	H	H	H	H	H	A	H	H	H	H	H	H	H	A	H	H	H	H	H	H	H	H	H	H	H	A	H	H	H	H	H	H	A	H	H	H	H	A	H	A	H	H	A	H	H
	CEDG107	H	H	A	H	H	H	H	H	A	H	H	H	H	H	H	H	A	H	H	H	H	H	H	H	H	H	H	H	A	H	H	A	A	H	H	A	H	H	H	H	A	H	A	H	H	A	H	H
	CEDG111	H	H	A	A	A	A	A	A	H	H	A	A	A	H	H	H	A	H	A	H	H	A	A	A	H	H	H	H	A	A	A	A	H	A	A	H	H	H	A	A	A	H	H	H	H	H	H	A
	CEDG113	A	A	A	A	H	A	H	H	H	H	H	H	A	H	A	A	A	A	H	H	H	A	A	A	A	H	H	A	H	A	H	H	A	A	A	H	H	A	A	H	A	A	H	H	A	A	H	H
	CEDG115	A	H	A	A	A	A	A	H	H	H	A	H	H	H	H	H	A	H	H	A	A	A	A	A	H	A	H	H	A	H	H	H	H	H	H	H	A	H	A	H	H	A	A	H	H	H	A	A
	CEDG116	A	A	H	A	H	A	H	H	H	H	H	A	A	H	A	A	A	A	H	A	H	A	A	H	H	A	H	A	H	A	H	H	A	A	A	H	A	H	A	H	A	H	H	H	A	H	H	H
	CEDG117	A	A	H	H	H	H	A	H	A	A	H	A	A	A	H	A	H	H	H	A	H	A	H	H	A	H	A	A	H	H	A	H	A	A	H	A	H	A	A	A	H	A	A	H	H	H	H	A
	CEDG118	A	H	A	A	H	H	H	H	H	A	A	A	H	H	H	A	H	A	A	A	A	H	A	A	H	A	A	A	A	H	A	H	H	H	A	A	H	H	H	H	H	H	H	A	A	A	A	H
	CEDG121	A	A	A	H	H	H	H	H	H	A	H	A	H	H	H	A	H	A	A	A	A	H	A	A	A	A	A	A	A	H	A	H	A	H	A	A	H	H	H	H	H	H	H	A	A	A	A	H
	CEDG127	H	H	H	H	H	H	H	H	H	A	H	A	H	A	H	A	H	A	H	H	H	A	H	A	A	H	A	H	H	H	A	H	H	A	H	H	A	H	H	H	H	H	H	H	H	H	H	H
	CEDG128	H	H	A	A	H	H	A	A	H	A	A	H	A	A	A	H	A	A	H	H	A	H	A	H	A	H	A	A	A	A	H	H	H	H	A	H	H	A	H	A	A	H	A	A	A	H	A	A
	CEDG130	H	H	A	H	H	A	H	A	H	A	H	A	H	H	A	A	A	A	H	A	H	H	A	H	H	A	H	A	A	H	H	A	A	A	H	H	H	H	H	A	A	A	A	A	H	A	H	H
	CEDG132	H	H	A	A	A	A	A	H	H	H	A	H	H	H	H	H	A	H	H	A	A	A	A	A	H	A	A	H	H	H	H	H	H	H	H	H	A	H	A	H	H	A	A	H	H	H	A	A
	CEDG136	H	A	H	A	A	H	A	A	A	H	H	H	A	H	A	H	A	H	H	H	H	H	H	H	A	A	A	A	H	A	A	H	A	H	H	A	A	A	H	H	H	H	A	H	H	H	A	H
	CEDG139	H	H	A	H	A	H	H	H	A	H	H	A	H	H	A	H	A	H	H	A	H	H	H	A	A	A	A	H	A	H	A	A	H	H	H	A	H	H	H	A	A	H	A	H	A	A	H	A
	CEDG141	A	A	A	H	H	A	A	A	A	A	A	H	A	A	A	H	A	H	H	H	A	H	A	H	A	H	H	H	A	A	H	A	H	H	A	H	H	A	A	A	A	A	H	A	H	H	A	A
	CEDG146	A	H	A	A	A	H	H	H	H	H	A	A	H	H	H	A	H	A	A	A	A	H	H	A	H	A	A	A	A	H	A	H	H	H	A	A	H	H	A	H	H	H	H	A	A	A	A	A
	CEDG147a	A	A	A	A	H	A	H	H	H	H	H	H	A	H	A	A	A	H	H	H	H	A	A	A	A	H	H	A	H	A	H	H	H	A	A	H	H	A	A	H	A	A	A	H	A	A	H	H
	CEDG147b	A	H	A	H	H	A	A	A	A	A	H	H	A	H	H	H	H	A	H	H	H	H	H	H	A	H	A	A	H	H	A	H	A	A	A	H	H	A	H	A	H	A	A	H	H	A	A	H
	CEDG150	A	A	H	A	A	H	A	H	H	H	H	A	A	H	A	A	A	A	A	A	H	H	A	H	H	A	H	A	A	A	H	H	A	A	H	H	A	H	A	H	A	H	H	A	H	H	A	H
	CEDG153	H	A	A	A	A	A	A	H	A	H	H	H	H	H	A	H	A	A	H	H	H	A	H	H	A	H	A	A	H	H	A	H	A	H	H	A	A	H	H	H	H	H	A	H	H	H	H	H
	CEDG154	H	H	A	H	A	H	H	H	A	H	H	H	H	H	A	A	A	H	H	H	H	H	A	H	H	A	H	H	A	H	H	A	A	H	H	A	H	H	H	H	A	H	A	H	H	A	H	A
	CEDG156	H	A	A	H	H	A	H	H	A	A	H	A	A	H	H	H	A	H	H	H	H	H	A	H	A	H	H	A	A	H	A	H	A	A	A	H	H	A	H	H	A	A	A	H	A	H	H	H
	CEDG166	A	H	A	H	H	H	A	H	A	A	H	H	A	H	H	H	H	A	H	H	H	H	H	H	A	H	A	A	H	H	A	H	A	H	H	H	H	A	H	A	H	A	A	H	H	H	A	H
	CEDG168a	A	A	H	H	A	A	H	H	H	H	A	A	A	A	A	H	H	A	H	H	H	H	H	H	H	H	H	A	H	A	A	H	A	H	H	H	H	H	A	A	H	A	H	A	H	H	H	H
	CEDG168b	H	A	H	A	A	H	A	A	A	H	H	H	A	H	A	H	A	H	H	H	H	H	H	H	A	A	A	A	H	A	A	H	A	H	H	A	A	A	H	H	H	H	A	H	H	H	A	H
	CEDG171	A	H	A	H	A	A	H	H	H	H	A	H	H	H	H	A	A	H	H	A	A	A	A	A	H	H	H	H	A	H	H	H	H	A	H	H	A	H	A	H	H	A	A	H	H	H	A	A
	CEDG172	A	H	A	H	H	A	A	A	A	A	H	H	A	H	H	H	H	A	H	H	H	H	H	H	A	H	A	A	H	H	A	H	A	A	A	H	H	A	H	A	H	A	A	H	H	A	A	H
	CEDG174	H	H	A	A	A	A	A	A	A	H	A	H	A	H	H	H	A	H	H	H	H	A	A	A	H	H	H	H	A	A	H	A	H	A	A	H	H	H	A	H	A	H	H	H	H	H	H	A
	CEDG176a	A	A	H	H	H	H	A	H	A	A	H	A	H	A	A	A	H	H	H	A	A	A	H	H	A	A	H	A	H	H	A	H	A	H	H	A	H	A	A	A	H	A	H	H	H	H	A	A
	CEDG176b	A	H	A	A	A	A	A	A	H	A	A	A	A	H	H	A	A	H	A	H	A	A	H	A	H	H	H	A	A	A	A	A	A	H	A	H	H	H	A	A	A	H	H	H	A	H	H	A
	CEDG180	A	A	A	A	H	A	H	H	H	H	H	H	A	H	A	A	A	H	H	H	H	A	A	A	A	H	H	A	H	A	H	H	H	A	A	H	H	A	A	H	A	A	A	H	A	A	H	H
	CEDG184	H	H	A	A	A	A	A	H	H	H	A	H	H	A	H	H	A	H	H	H	A	H	A	A	H	A	A	H	H	H	H	H	A	H	A	H	A	H	A	A	A	A	A	H	H	H	A	A
	CEDG185	H	H	A	H	A	H	H	H	A	H	H	H	H	H	A	H	A	H	H	H	H	H	A	A	H	A	H	H	A	H	H	A	A	H	H	A	H	H	H	H	A	H	A	H	H	A	H	A
	CEDG186a	H	A	H	A	H	H	A	H	A	A	H	A	A	A	H	A	A	H	H	H	H	A	H	H	H	H	A	H	A	H	A	H	A	A	H	H	H	A	H	H	H	A	A	H	A	H	H	H
	CEDG186b	H	H	A	A	A	A	A	A	A	H	A	A	A	H	H	H	A	H	A	H	H	A	A	A	H	H	H	H	A	A	A	A	H	A	A	H	H	H	A	A	A	H	H	H	H	H	H	A
	CEDG191	A	A	A	H	H	H	H	H	H	A	A	A	H	H	H	A	H	A	A	A	A	H	A	A	A	A	A	A	A	H	A	H	A	H	A	A	H	H	H	H	H	H	H	A	A	A	A	H
	CEDG198	A	A	A	A	H	A	H	H	H	H	H	H	A	H	A	A	A	H	H	H	H	A	A	A	A	H	H	A	H	A	H	H	H	A	A	H	H	A	A	H	A	A	A	H	A	A	H	H
	CEDG204	H	H	A	A	H	A	A	A	H	A	A	H	A	A	A	H	A	H	H	H	A	H	A	H	A	H	A	A	A	A	H	A	H	H	A	H	H	A	A	A	A	A	A	A	H	H	A	A
	CEDG210	H	A	A	A	A	A	H	H	H	H	H	A	H	A	A	H	A	H	H	H	H	A	H	H	A	A	A	A	H	H	H	H	A	H	A	H	H	H	A	H	H	H	H	H	H	H	A	H
	CEDG211	A	A	A	H	H	H	H	H	H	A	H	A	A	H	H	A	A	A	A	A	A	H	A	A	A	A	A	A	A	H	A	H	A	H	A	A	H	H	H	H	H	H	H	A	A	A	A	H
	CEDG214	H	H	A	A	H	A	A	A	H	A	A	H	A	A	A	H	A	A	H	H	A	H	A	H	A	H	A	A	A	A	H	A	H	H	A	H	H	A	H	A	A	A	A	A	A	H	A	A
	CEDG218	H	H	A	A	A	A	A	A	H	A	A	A	A	H	H	H	A	H	A	H	H	A	A	A	H	H	H	H	A	A	A	A	H	A	A	H	H	H	A	A	A	H	H	H	A	H	H	A
	CEDG220	H	A	A	A	A	H	A	A	A	A	A	A	A	A	A	H	A	A	H	A	A	H	A	H	A	H	A	A	A	A	H	H	H	A	A	H	H	A	H	A	H	H	A	A	A	H	A	H
	CEDG225	H	A	A	A	A	A	A	H	A	H	H	H	H	H	A	H	A	A	H	H	H	A	H	H	A	H	A	A	H	H	A	H	A	H	H	A	A	H	H	H	H	H	A	H	H	H	H	H
	CEDG228	A	H	A	H	A	A	A	A	A	H	H	H	A	H	A	H	A	A	H	H	H	H	H	H	A	H	A	A	H	H	A	A	A	A	A	H	A	A	H	A	A	H	H	H	H	A	A	H
	CEDG231	H	H	A	A	H	A	A	A	H	A	A	H	A	A	A	H	A	A	H	H	A	H	A	H	A	H	A	A	A	A	H	H	H	H	A	H	H	A	H	A	A	H	A	A	A	H	A	A
	CEDG236	H	H	A	A	A	A	A	H	H	H	A	H	H	H	H	H	A	H	H	A	A	A	A	A	H	A	A	H	H	H	H	H	H	H	H	H	A	H	A	A	H	A	A	H	H	H	A	A
	CEDG241	H	H	A	A	H	A	A	A	H	A	A	H	A	A	A	H	A	A	H	H	A	H	A	H	A	H	A	A	A	A	H	A	H	H	A	H	H	A	H	A	A	A	A	A	A	H	A	A
	CEDG244	H	A	A	A	A	A	A	H	A	H	H	H	H	H	A	H	A	A	H	H	H	A	H	H	A	H	A	A	H	H	A	H	A	H	H	A	A	H	H	H	H	H	A	H	H	H	H	H
	CEDG245	A	H	A	A	H	H	H	H	H	A	A	A	H	H	H	A	H	A	A	A	A	H	H	A	H	A	A	A	A	H	A	H	H	H	A	A	H	H	A	H	H	H	H	A	A	A	A	H
	CEDG247	H	H	A	H	H	A	A	A	H	A	H	A	H	H	A	A	H	H	H	A	H	H	A	H	H	A	H	A	A	H	A	A	H	A	H	H	A	H	H	H	A	A	A	A	H	A	A	H
	CEDG253	H	H	A	A	A	A	A	H	H	H	A	H	H	H	H	H	A	H	H	A	A	A	A	A	H	A	A	H	H	H	H	H	H	H	H	H	A	H	A	A	H	A	A	H	H	H	A	A
	CEDG254	A	A	H	A	A	H	A	A	A	A	A	A	A	A	A	H	A	A	H	A	A	H	A	H	A	H	H	H	A	A	H	H	A	A	A	H	H	A	H	A	H	H	A	A	A	H	A	H
	CEDG256	H	H	A	A	H	A	A	A	H	A	A	H	A	A	A	H	A	A	H	H	A	H	A	H	A	H	A	A	A	A	H	A	H	H	A	H	H	A	H	A	A	A	A	A	A	H	A	A
	CEDG257	H	H	A	H	H	A	H	A	H	A	H	A	H	H	A	A	A	A	H	A	H	H	A	H	H	A	H	A	A	H	H	A	A	A	H	H	H	H	H	A	A	A	A	A	H	A	H	H
	CEDG259	A	H	A	H	H	H	A	H	A	A	H	H	A	H	H	H	H	A	H	H	H	H	H	H	A	H	A	A	H	H	A	H	A	H	H	H	H	A	H	A	H	A	A	H	H	H	A	H
	CEDG263	A	A	A	H	H	A	A	A	A	A	A	H	A	A	A	H	A	H	H	H	A	H	A	H	A	H	H	H	A	A	H	A	H	H	A	H	H	A	A	A	A	A	H	A	H	H	A	A
	CEDG264	H	H	A	A	A	A	A	H	H	H	A	H	H	H	H	H	A	H	H	A	A	A	A	A	H	A	A	H	H	H	H	H	A	H	A	H	A	H	A	A	H	A	A	H	H	H	A	A
	CEDG267	A	H	A	H	A	A	A	A	A	H	H	H	A	H	A	H	A	A	H	H	H	H	H	H	A	H	A	A	H	H	A	H	A	A	A	H	A	A	H	A	A	H	H	H	H	A	A	H
	CEDG268	H	H	A	A	A	A	A	H	H	H	A	H	H	H	H	H	A	H	H	A	A	A	A	A	H	A	A	H	H	H	H	H	H	H	A	H	A	H	A	A	H	A	A	H	H	H	A	A
	CEDG269	H	H	A	H	H	A	H	A	H	A	H	A	H	H	H	H	A	A	H	A	H	H	A	H	A	A	H	A	A	H	H	A	A	A	H	H	H	H	H	A	A	A	A	A	A	A	H	H
	CEDG271	H	A	A	H	H	A	H	H	A	A	H	A	A	H	H	H	A	H	H	A	H	H	A	H	A	H	H	A	A	H	H	H	A	A	A	H	H	A	H	H	A	A	A	A	A	H	H	H
	CEDG275	H	A	H	A	A	A	H	H	H	H	H	A	H	A	A	H	A	H	H	H	H	A	H	A	A	A	A	A	H	H	H	H	A	H	A	H	H	H	A	H	H	H	H	H	H	H	A	H
	CEDG281	A	-	A	H	H	H	H	H	H	H	A	A	H	A	A	H	H	H	H	H	H	H	H	A	A	H	H	A	H	A	A	H	H	H	H	H	H	H	A	H	H	A	H	H	H	H	H	A
	CEDG282	A	A	A	H	H	H	H	H	H	A	H	H	A	H	H	A	A	A	A	H	H	H	A	A	A	A	A	A	A	H	A	H	A	H	A	A	H	H	H	H	A	H	H	A	A	H	A	H
	CEDG284	H	A	H	A	A	H	A	H	A	H	H	H	A	H	A	H	A	H	H	H	H	A	H	H	A	A	A	A	H	H	A	H	A	H	H	A	A	A	H	H	H	H	A	H	H	H	A	H
	CEDG285	H	A	H	A	A	H	A	A	A	A	H	H	A	H	A	H	A	H	H	H	H	H	H	H	A	A	H	A	A	A	H	H	A	H	H	A	H	A	H	H	H	H	A	H	H	H	A	H
	CEDG290	A	H	A	H	H	H	A	H	A	A	H	H	A	H	H	H	H	A	H	H	H	H	H	H	A	H	A	A	H	H	A	H	A	H	H	H	H	A	H	A	H	A	A	H	H	H	A	H
	CEDG291	A	H	A	A	H	A	A	A	H	A	A	H	A	A	A	H	A	H	H	H	A	H	A	H	A	H	A	H	A	A	H	A	H	H	A	H	H	A	A	A	A	A	A	A	H	H	A	A
	CEDG293	H	A	H	A	A	H	A	A	A	A	H	H	A	H	A	H	A	H	H	H	H	H	H	H	A	A	H	A	A	A	H	H	A	H	H	A	H	A	H	H	H	H	A	H	H	H	A	H
	CEDG295	A	H	H	A	A	A	H	H	H	A	A	A	A	H	H	A	H	H	A	H	A	A	H	A	H	H	H	A	A	A	A	A	A	H	A	A	H	H	A	A	A	H	H	H	A	H	H	A
	CEDG296	H	A	H	A	H	H	A	H	A	A	H	A	A	A	H	A	A	H	H	H	H	A	A	H	H	H	A	H	A	H	H	H	H	A	H	H	H	A	H	H	H	A	A	A	A	H	H	H
	CEDG297	H	A	H	A	A	H	A	H	A	H	H	H	A	H	A	H	A	H	H	H	H	A	H	H	A	A	A	A	H	H	A	H	A	H	H	A	A	A	H	H	H	H	A	H	H	H	A	H
	CEDG300	A	H	A	A	H	A	A	A	H	A	A	H	A	A	A	H	A	H	H	H	A	H	A	H	A	H	H	H	A	A	H	A	H	H	A	H	H	A	A	A	A	A	A	A	H	H	A	A
	CEDG302	H	A	A	H	H	A	H	H	A	A	H	A	A	H	H	H	A	H	H	H	H	H	A	H	A	H	H	A	A	A	A	H	A	A	A	H	H	A	H	H	A	A	A	H	A	H	A	H
	CEDG305	A	A	H	H	H	H	A	H	A	A	H	A	H	A	A	A	H	H	H	A	A	A	H	H	A	A	H	A	H	H	A	H	A	H	H	A	H	A	A	A	H	A	H	H	H	H	A	A
	CEDC033	H	H	A	H	H	H	H	H	A	H	H	H	H	H	A	H	A	H	H	H	H	H	A	H	H	A	H	H	A	H	H	A	A	H	H	A	H	H	H	H	A	H	A	H	H	A	H	H
	CEDC036	A	A	A	H	H	A	A	A	A	A	A	H	A	A	A	H	A	H	H	H	A	H	A	A	H	H	H	H	A	A	A	A	H	H	A	H	H	A	A	A	A	A	H	A	H	H	A	A
	CEDC050	H	A	H	A	A	A	H	H	H	H	H	A	H	A	A	H	A	H	H	H	H	A	H	A	A	A	A	A	H	H	H	H	A	H	A	H	H	A	A	H	H	H	H	H	H	H	A	H
	CEDC058a	H	H	A	H	H	H	H	H	A	H	H	H	H	H	H	H	A	H	H	H	H	H	H	H	H	A	H	H	A	H	H	A	A	H	H	A	H	H	H	H	A	H	A	H	H	A	H	H
	CEDC058b	H	H	H	H	H	H	H	H	H	H	H	A	H	A	H	A	H	A	H	H	H	A	H	H	H	H	H	H	H	H	H	H	H	H	H	H	H	H	H	H	H	H	H	H	H	H	H	H
	CEDA2AG001	H	A	H	A	A	H	A	H	A	H	H	H	A	H	A	H	A	H	H	H	H	A	H	H	A	A	A	A	H	H	A	H	A	H	H	A	A	A	H	H	H	H	A	H	H	H	A	H
	CEDAAG001	H	A	A	A	A	H	A	H	A	A	H	H	A	A	H	H	A	H	H	H	H	A	A	H	H	H	A	H	A	H	H	H	H	A	H	H	H	A	H	H	H	A	A	A	A	H	H	H
	CEDAAG002	H	A	H	A	A	A	H	H	H	H	H	A	H	A	A	H	A	H	H	H	H	A	H	A	A	A	A	A	H	H	H	H	A	H	A	H	H	A	A	H	H	H	H	H	H	H	A	H
	CEDCAA001a	H	H	A	A	H	A	A	A	H	A	A	H	A	A	A	H	A	A	H	H	A	H	A	H	A	H	A	A	A	A	H	A	H	H	A	H	H	A	H	A	A	A	A	A	A	H	A	A
	CEDCAA001b	A	A	A	H	H	H	H	H	H	A	H	A	H	H	H	A	H	A	A	A	A	H	A	A	A	A	A	A	A	H	A	H	A	H	A	A	H	H	H	H	H	H	H	A	A	A	A	H
	CEDG2T3001	H	H	A	A	A	A	A	H	H	H	A	H	H	H	H	H	A	H	H	A	A	A	A	A	H	A	H	H	A	H	H	H	H	H	H	H	A	H	A	H	H	A	A	H	H	H	A	A
	CEDGAT009	H	H	A	H	H	A	H	H	A	A	H	A	H	H	H	H	A	A	H	A	H	H	A	H	A	A	H	A	A	H	H	A	A	A	H	H	H	A	H	H	A	A	A	A	A	H	H	H
	DMBSSR001	A	A	A	A	H	H	H	H	H	A	A	A	H	H	H	A	H	A	A	A	A	H	A	A	H	A	A	A	A	H	A	H	A	H	A	A	H	H	H	H	H	H	H	A	A	A	A	H
	DMBSSR013	H	H	A	A	A	A	A	A	A	H	A	A	A	H	H	H	A	H	A	H	H	A	A	A	H	H	H	H	A	A	A	A	H	A	A	H	H	H	A	A	A	H	H	H	H	H	H	A
	DMBSSR014	A	H	A	H	A	A	A	A	A	A	H	H	A	H	A	H	A	A	H	H	H	H	H	H	A	H	A	A	H	H	A	H	A	A	A	H	A	A	H	A	A	H	H	H	H	A	A	H
	DMBSSR016	A	A	A	A	H	A	H	H	H	H	H	H	A	H	A	A	A	H	H	H	H	A	A	A	A	H	H	A	H	A	H	H	H	A	A	H	H	A	A	H	A	A	A	H	A	A	H	H
	DMBSSR024a	A	H	A	H	H	H	A	H	A	A	H	H	A	H	H	H	H	A	H	H	H	H	H	H	A	H	A	H	A	H	A	H	A	H	H	H	H	A	H	A	H	H	A	H	H	H	A	A
	DMBSSR024b	H	H	A	A	A	A	A	H	H	H	A	H	H	A	H	H	A	H	H	H	A	H	A	A	H	A	A	H	H	H	H	H	A	H	A	H	A	H	A	A	A	A	A	H	H	H	A	A
	DMBSSR030	H	H	A	H	H	A	H	H	A	A	H	A	H	H	H	H	A	A	H	A	H	H	A	H	A	H	H	A	A	H	H	H	A	A	A	H	H	A	H	H	A	A	A	A	A	H	H	H
	DMBSSR034	A	H	A	H	A	A	A	A	A	H	H	H	A	H	A	H	A	A	H	H	H	H	H	H	A	H	A	A	H	H	A	H	A	A	A	H	A	A	H	A	A	H	H	H	H	A	A	H
	DMBSSR035	A	A	H	H	H	H	A	H	A	A	H	A	A	A	A	A	H	H	H	A	H	A	H	H	A	H	A	A	H	H	A	H	A	A	H	A	H	A	A	A	H	A	H	H	H	H	A	A
	DMBSSR038	H	H	A	A	H	A	A	A	H	A	A	H	A	A	A	H	A	H	H	H	A	H	A	H	A	H	A	A	A	A	H	A	H	H	A	H	H	A	H	A	A	A	A	A	H	H	A	A
	DMBSSR043	A	A	H	A	H	A	H	H	H	H	H	H	A	H	A	A	A	A	H	H	H	A	A	H	H	H	H	A	H	A	H	H	A	A	A	H	H	H	A	H	A	H	H	H	A	H	H	H
	DMBSSR059	A	H	A	H	H	H	A	H	A	A	H	H	A	H	H	H	H	A	H	H	H	H	H	H	A	H	A	H	A	H	A	H	A	H	H	H	H	A	H	A	H	H	A	H	H	H	A	A
	MBSSR008	H	H	A	A	A	A	A	A	A	H	A	A	A	H	H	H	A	H	A	H	H	A	A	A	H	H	H	H	A	A	A	A	H	A	A	H	H	H	A	A	A	H	H	H	H	H	H	A
	MBSSR015a	H	H	H	H	H	H	H	H	H	A	H	A	H	A	H	A	H	A	H	H	H	A	H	A	A	H	A	H	H	H	A	H	H	H	H	H	A	H	H	H	H	H	H	H	H	H	H	H
	MBSSR015b	H	A	A	A	A	A	H	H	A	H	H	H	H	A	A	H	A	A	H	H	H	A	H	H	A	H	A	A	H	H	A	H	A	H	A	H	A	H	H	H	H	H	H	H	H	H	H	H
	MBSSR021	A	H	A	A	H	H	H	H	H	A	A	A	H	H	H	A	H	A	A	A	A	H	A	A	H	A	A	A	A	H	A	H	H	H	A	A	H	H	H	H	H	H	H	A	A	A	A	H
	MBSSR033	H	H	A	H	A	H	H	H	A	H	H	H	H	H	A	H	A	H	H	H	H	H	A	H	H	A	H	H	A	H	H	A	A	H	H	A	H	H	H	H	A	H	A	H	H	A	H	A
	MBSSR039	H	H	A	A	A	A	A	H	H	H	A	H	H	A	H	H	A	H	H	H	A	H	A	A	H	A	A	H	H	H	H	H	A	H	A	H	A	H	A	A	A	A	A	H	H	H	A	A
	MBSSR041	H	H	A	A	A	A	A	H	H	H	A	H	H	A	H	H	A	H	H	H	A	H	A	A	H	A	A	H	H	H	H	H	A	H	A	H	A	H	A	A	A	A	A	H	H	H	A	A
	MBSSR063	H	A	H	H	H	H	A	H	A	A	H	A	A	A	H	A	H	H	H	A	H	A	H	H	H	H	A	A	H	H	A	H	A	A	H	A	H	A	A	H	H	A	A	H	H	H	H	H
	MBSSR086	A	H	A	A	A	H	H	H	H	H	A	A	H	H	H	A	H	A	A	A	A	A	H	A	H	A	A	A	A	H	A	H	H	H	A	A	H	H	A	A	H	H	H	A	A	A	A	A
	MBSSR095a	H	H	A	A	H	A	A	A	H	A	A	H	A	A	A	H	A	H	H	H	A	H	A	H	A	H	A	A	A	A	H	A	H	H	A	H	H	A	A	A	A	A	A	A	H	H	A	A
	MBSSR095b	H	H	A	H	A	H	H	H	A	H	H	H	H	H	A	H	A	H	H	H	H	H	A	H	H	A	H	H	A	H	H	A	A	H	H	A	H	H	H	H	A	H	A	H	H	A	H	A
	MBSSR098	A	H	A	H	H	H	A	H	A	A	H	H	A	H	H	H	H	A	H	H	H	H	H	H	A	H	A	A	H	H	A	H	A	H	H	H	H	A	H	A	H	A	A	H	H	H	A	H
	MBSSR130	H	H	A	H	A	H	H	H	A	H	H	H	H	H	A	H	A	H	H	H	H	H	A	H	H	A	H	H	A	H	H	A	A	H	H	A	H	H	H	H	A	H	A	H	H	A	H	H
	MBSSR136	H	H	A	A	A	A	A	A	H	A	A	A	A	H	H	H	A	H	A	H	H	A	A	A	H	H	H	H	A	A	A	A	H	A	A	H	H	H	A	A	A	H	H	H	A	H	H	A
	MBSSR160	H	H	A	A	A	A	A	A	A	H	A	H	A	H	H	H	A	H	H	H	H	A	A	A	H	H	H	H	A	A	H	H	H	A	A	H	H	H	A	H	A	H	H	H	H	H	H	A
	MBSSR179	H	H	A	H	A	H	H	H	A	H	H	A	H	H	A	H	A	H	H	H	H	H	H	A	H	A	H	H	A	H	H	A	H	H	H	A	H	H	H	A	A	H	A	H	A	A	H	A
	MBSSR203	H	H	A	A	A	A	A	A	A	H	A	H	A	H	H	H	A	H	H	H	H	H	A	A	H	H	H	H	A	A	H	H	H	A	A	H	H	A	A	H	A	H	H	H	H	H	H	A
	VrD1	A	A	A	H	H	A	A	A	A	A	A	H	A	A	A	H	A	H	H	A	A	H	A	A	H	H	H	H	A	A	A	A	H	H	A	H	H	A	A	A	A	A	H	A	H	H	A	A
	cp00226	H	H	A	H	H	A	A	A	H	A	H	A	H	H	A	A	H	H	H	A	H	H	A	H	H	A	H	A	A	H	A	A	H	A	H	H	A	H	H	H	A	A	A	A	H	A	A	H
	cp00228a	H	A	A	A	A	A	H	H	A	H	H	H	H	A	A	H	A	A	H	H	H	A	H	H	A	H	A	A	H	H	A	H	A	H	A	H	A	H	H	H	H	H	H	H	H	H	H	H
	cp00228b	A	H	A	A	A	A	A	A	H	A	A	A	A	H	H	A	A	H	A	H	A	A	H	A	H	H	H	A	A	A	A	A	A	H	A	H	H	H	A	A	A	H	H	H	A	H	H	A
	cp00361	H	A	H	A	A	H	A	H	A	A	H	H	A	A	H	A	A	H	H	H	H	A	A	H	H	H	A	H	A	H	H	H	H	A	H	H	H	A	H	H	H	A	A	A	A	H	H	H
	cp00416	H	H	A	H	A	H	H	H	A	H	H	A	H	H	A	H	A	H	H	H	H	H	H	A	H	A	H	H	A	H	H	A	H	H	H	A	H	H	H	A	A	H	A	H	A	A	H	A
	cp00464	A	A	H	H	A	A	H	H	H	H	A	A	A	A	A	H	H	A	H	H	H	H	H	A	H	H	H	A	H	A	A	H	A	H	H	H	H	H	A	A	H	A	H	A	H	H	H	H
	cp00674	H	H	H	H	H	H	H	H	H	A	H	A	H	A	H	A	H	A	H	H	H	A	H	A	A	H	A	H	H	H	A	H	H	A	H	H	A	H	H	H	H	H	H	H	H	H	H	H
	cp00680	H	A	A	A	A	A	A	H	A	H	H	H	H	H	A	H	A	A	H	H	H	A	H	H	A	H	A	A	H	H	A	H	A	H	H	A	A	H	H	H	H	H	A	H	H	H	H	H
	cp00754	A	H	A	H	A	A	H	H	H	H	A	H	H	H	H	A	A	H	H	A	A	A	A	A	H	H	H	H	A	H	H	H	H	A	H	H	A	H	A	H	H	A	A	H	H	H	A	A
	cp01038	A	A	A	A	H	H	H	H	H	A	A	A	H	H	H	A	H	A	A	A	A	H	A	A	H	A	A	A	A	H	A	H	A	H	A	A	H	H	H	H	H	H	H	A	A	A	A	H
	cp01354	H	A	H	A	A	H	A	A	A	A	H	H	A	H	A	H	A	H	H	H	H	H	H	H	A	A	H	A	A	A	H	H	A	H	H	A	H	A	H	H	H	H	A	H	H	H	A	H
	cp01713	H	A	H	A	A	H	A	A	A	A	A	A	A	A	A	H	A	A	H	A	A	H	A	H	A	H	A	A	A	A	H	H	H	A	A	H	H	A	H	A	H	H	A	A	A	H	A	H
	cp01953	H	H	A	A	A	A	A	H	H	H	A	H	H	A	H	H	A	H	H	H	A	H	A	A	H	A	A	H	H	H	H	H	A	H	A	H	A	H	A	A	A	A	A	H	H	H	A	A
	cp02181	H	A	H	H	H	H	A	H	A	A	H	A	A	A	H	A	H	H	H	A	H	A	H	H	H	H	A	A	H	H	A	H	A	A	H	A	H	A	A	H	H	A	A	H	H	H	H	H
	cp02271a	H	H	A	A	A	A	A	H	H	H	A	H	H	H	H	H	A	H	H	A	A	A	A	A	H	A	A	H	H	H	H	H	H	H	A	H	A	H	A	A	H	A	A	H	H	H	A	A
	cp02271b	A	A	H	H	H	H	A	H	A	A	A	A	H	A	A	A	H	H	H	A	A	A	H	H	A	A	H	A	H	H	A	H	A	H	H	A	H	H	A	A	H	H	H	H	H	H	A	A
	cp02345	A	A	A	H	H	A	A	A	A	A	A	H	A	A	A	H	A	H	H	H	A	H	A	H	A	H	H	H	A	A	H	A	H	H	A	H	H	A	A	A	A	A	H	A	H	H	A	A
	cp02585	A	A	A	A	H	A	H	H	H	H	H	H	A	H	A	A	A	H	H	H	H	A	A	A	A	H	H	A	H	A	H	H	H	A	A	H	H	A	A	H	A	A	A	H	A	A	H	H
	cp02661	H	H	A	A	H	A	A	A	H	A	A	H	A	A	A	H	A	H	H	H	A	H	A	H	A	H	A	A	A	A	H	A	H	H	A	H	H	A	A	A	A	A	A	A	H	H	A	A
	cp02662	H	A	A	A	A	A	A	H	A	H	H	H	H	H	A	H	A	A	H	H	H	A	H	H	A	H	A	A	H	H	A	H	A	H	H	A	A	H	H	H	H	H	A	H	H	H	H	H
	cp03715	H	A	A	A	A	A	A	H	A	H	H	H	H	H	A	H	A	A	H	H	H	A	H	H	A	H	A	A	H	H	A	H	A	H	H	A	A	H	H	H	H	H	A	H	H	H	H	H
	cp03846	H	A	H	A	A	H	A	H	A	A	H	H	A	A	H	A	A	H	H	H	H	A	A	H	H	H	A	H	A	H	H	H	H	A	H	H	H	A	H	H	H	A	A	A	A	H	H	H
	cp03852	A	A	A	H	H	H	H	H	H	A	A	A	H	H	H	A	H	A	A	A	A	H	A	A	A	A	A	A	A	H	A	H	A	H	A	A	H	H	H	H	H	H	H	A	A	A	A	H
	cp03853	H	A	H	A	A	H	A	A	A	A	H	H	A	H	A	H	A	H	H	H	H	H	H	H	A	A	H	A	A	A	H	H	A	H	H	A	H	A	H	H	H	H	A	H	H	H	A	H
	cp04111	H	A	H	A	A	A	H	H	H	H	H	A	H	A	A	H	A	H	H	H	H	A	H	A	A	A	A	A	H	H	H	H	A	H	A	H	H	A	A	H	H	H	H	H	H	H	A	H
	cp04220	H	H	A	A	H	A	A	A	H	A	A	H	A	A	A	H	A	A	H	H	A	H	A	H	A	H	A	A	A	A	H	A	H	H	A	H	H	A	H	A	A	A	A	A	A	H	A	A
	cp04320	H	A	H	H	H	H	A	H	A	A	H	A	A	A	H	A	H	H	H	A	H	A	H	H	H	H	A	A	H	H	A	H	A	A	H	A	H	A	A	H	H	A	A	H	H	H	H	H
	cp04558	A	A	A	H	H	H	H	H	-	H	A	A	H	A	A	H	H	H	H	H	H	H	H	A	A	A	H	A	H	A	A	H	H	H	H	H	H	H	A	H	H	A	H	H	A	H	H	A
	cp04700	A	A	H	H	H	H	A	H	A	A	H	A	A	A	A	A	H	H	H	A	A	A	H	H	A	H	A	A	H	H	A	H	A	A	H	A	H	A	A	A	H	A	H	H	H	H	A	A
	cp04934	H	H	A	H	H	A	H	A	H	A	H	A	H	H	A	A	A	A	H	A	H	H	A	H	H	A	H	A	A	H	H	A	A	A	H	H	H	H	H	A	A	A	A	A	H	A	H	H
	cp05096	H	A	A	H	A	H	H	H	A	H	A	A	H	A	H	H	H	H	H	A	A	H	H	A	A	A	A	A	H	A	A	H	H	H	H	A	H	A	H	H	H	A	H	H	A	H	H	H
	cp05137	H	H	A	A	H	H	A	A	H	A	A	H	A	A	A	H	A	A	H	H	A	H	A	H	A	H	A	A	A	A	H	H	H	H	A	H	H	A	H	A	A	H	A	A	A	H	A	A
	cp05325	A	A	H	A	H	A	H	H	H	H	H	H	A	H	A	A	A	A	H	H	H	A	A	A	H	H	H	A	H	A	H	H	A	A	A	H	H	H	A	H	A	H	H	H	A	H	H	H
	cp05446	H	A	H	H	H	H	A	H	A	A	H	A	A	A	H	A	H	H	H	A	H	A	H	H	H	H	A	A	H	H	A	H	A	A	H	A	H	A	A	H	H	A	A	H	H	H	H	H
	cp05660	A	H	A	A	H	A	A	A	H	A	A	H	A	A	A	H	A	H	H	H	A	H	A	H	A	H	A	A	A	A	H	A	H	H	A	H	H	A	A	A	A	A	A	A	H	H	A	A
	cp05914	A	A	H	A	A	H	A	H	H	H	H	A	A	H	A	A	A	A	A	A	H	H	A	H	H	A	H	A	A	A	H	H	A	A	H	H	A	H	A	H	A	H	H	A	H	H	A	H
	cp05941	H	H	A	A	A	A	A	A	A	H	A	H	A	H	H	H	A	H	H	H	H	H	A	A	H	H	H	H	A	A	H	H	H	A	A	H	H	A	A	H	A	H	H	H	H	H	H	A
	cp06039	A	A	H	A	A	H	A	A	A	A	A	A	A	A	A	H	A	A	H	A	A	H	A	H	A	H	H	H	A	A	H	H	A	A	A	H	H	A	H	A	H	H	A	A	A	H	A	H
	cp06108	H	H	A	H	H	A	H	H	A	A	H	A	H	H	H	H	A	A	H	A	H	H	A	H	A	A	H	A	A	H	H	A	A	A	H	H	H	A	H	H	A	A	A	A	A	H	H	H
	cp06173	H	H	A	A	H	H	A	A	H	A	A	H	A	A	A	H	A	A	H	H	A	H	A	H	A	H	A	A	A	A	H	H	H	H	A	H	H	A	H	A	A	H	A	A	A	H	A	A
	cp06190	A	H	A	H	H	H	A	H	A	A	H	H	A	H	H	H	H	A	H	H	H	H	H	H	A	H	A	A	H	H	A	H	A	H	H	H	H	A	H	A	H	A	A	H	H	H	A	H
	cp06328	H	H	A	A	H	A	A	A	H	A	A	H	A	A	A	H	A	H	H	H	A	H	A	H	A	H	A	A	A	A	H	A	H	H	A	H	H	A	A	A	A	A	A	A	H	H	A	A
	cp06427	H	H	A	A	A	A	A	A	A	H	A	H	A	H	H	H	A	H	H	H	H	A	A	A	H	H	H	H	A	A	H	A	H	A	A	H	H	H	A	H	A	H	H	H	H	H	H	A
	cp07770	H	H	A	A	H	A	A	A	H	A	A	H	A	A	A	H	A	H	H	H	A	H	A	H	A	H	A	A	A	A	H	A	H	H	A	H	H	A	H	A	A	A	A	A	H	H	A	A
	cp07863	H	H	A	A	A	A	A	A	A	H	A	H	A	H	H	H	A	H	H	H	H	A	A	A	H	H	H	H	A	A	H	A	H	A	A	H	H	H	A	H	A	H	H	H	H	H	H	A
	cp08267	H	H	A	H	A	H	H	H	A	H	H	H	H	H	A	A	A	H	H	H	H	H	A	H	H	A	H	H	A	H	H	A	A	H	H	A	H	H	H	H	A	H	A	H	H	A	H	A
	cp08299	H	A	A	A	A	A	H	H	A	H	H	H	H	A	A	H	A	A	H	H	H	A	H	H	A	H	A	A	H	H	A	H	A	H	A	H	A	H	H	H	H	H	H	H	H	H	H	H
	cp08304	A	H	A	A	A	A	A	A	H	A	A	A	A	H	H	A	A	H	A	H	A	A	H	A	H	H	H	A	A	A	A	A	A	H	A	H	H	H	A	A	A	H	H	H	A	H	H	A
	cp08513	H	H	A	H	H	A	H	A	H	A	H	A	H	H	A	A	A	A	H	A	H	H	A	H	H	A	H	A	A	H	H	A	A	A	H	H	H	H	H	A	A	A	A	A	H	A	H	H
	cp08695	H	A	A	H	A	H	H	H	A	H	H	H	H	A	H	H	H	H	H	A	A	H	H	A	A	A	A	A	A	A	A	H	H	H	H	A	H	A	H	H	A	A	H	H	A	A	H	H
	cp09781	A	H	H	A	A	H	H	H	H	H	A	A	H	H	H	A	H	A	A	A	A	A	H	H	H	A	A	A	A	A	A	H	H	H	H	A	H	A	A	A	H	H	A	A	A	A	A	A
	cp10086	H	H	A	H	H	A	H	H	A	A	H	A	H	H	H	H	A	A	H	A	H	H	A	H	A	A	H	A	A	H	H	A	A	A	H	H	H	A	H	H	A	A	A	A	A	H	H	H
	cp10211	H	A	H	H	H	H	A	H	A	A	H	A	A	A	H	A	H	H	H	A	H	A	H	H	H	H	A	A	H	H	A	H	A	A	H	A	H	A	A	H	H	A	A	H	H	H	H	H
	cp10667	H	A	A	H	A	H	H	H	A	H	A	H	H	A	H	H	H	H	H	A	A	H	H	A	A	A	A	A	H	A	A	H	H	H	H	A	H	A	H	H	A	A	H	H	A	H	H	H
	cp10892	H	H	A	H	H	A	H	A	H	A	H	A	H	H	A	A	A	A	H	A	H	H	A	H	H	A	H	A	A	H	H	A	A	A	H	H	H	H	H	A	A	A	A	A	H	A	H	H
	cp11025	H	A	A	A	A	A	H	H	A	H	H	H	H	A	A	H	A	A	H	H	H	A	H	H	A	H	A	A	H	H	A	H	A	H	A	H	A	H	H	H	H	H	H	H	H	H	H	H
	VM27	A	H	A	H	A	A	A	A	A	A	H	H	A	H	H	H	H	A	H	H	H	H	H	H	A	H	A	A	H	H	A	H	A	A	A	H	H	A	H	A	H	A	A	H	H	A	A	H
	VM37	H	H	A	H	H	A	H	A	H	A	H	A	H	H	H	H	A	A	H	A	H	H	A	H	A	A	H	A	A	H	H	A	A	A	H	H	H	H	H	A	A	A	A	A	A	A	H	H
	PV-ggc001	A	A	H	A	H	A	H	H	H	H	H	H	A	H	A	A	A	A	H	H	H	A	A	A	H	H	H	A	H	A	H	H	A	A	A	H	H	H	A	H	A	H	H	H	A	H	H	H
	BM146	H	A	H	H	H	H	A	H	A	A	H	A	A	A	H	A	H	H	H	A	H	A	H	H	H	H	A	A	H	H	A	H	A	A	H	A	H	A	A	H	H	A	A	H	H	H	H	H
	BM149	H	A	A	H	A	H	H	H	A	H	A	A	H	A	A	H	H	H	H	H	H	H	H	A	A	A	A	A	H	A	A	H	H	H	H	H	H	H	A	H	H	A	H	H	A	H	H	A
	BM157	A	H	A	H	H	H	A	H	A	A	H	H	A	H	H	H	H	A	H	H	H	H	H	H	A	A	A	H	A	H	A	H	A	H	H	H	H	H	H	A	H	H	A	H	H	H	A	A
	BM170	H	H	A	A	-	A	A	H	-	H	A	H	H	H	H	H	A	H	H	A	A	A	A	A	H	A	A	H	H	H	H	H	H	H	A	H	A	H	A	A	H	A	A	H	H	H	A	A
	BM212	A	H	A	H	A	A	A	A	A	H	H	H	A	H	A	H	A	A	H	H	H	H	H	H	H	H	A	A	H	H	A	A	A	A	A	H	A	A	H	A	A	H	H	H	H	A	A	H
	GATS11	A	H	A	H	H	H	A	H	A	A	H	H	A	H	H	H	H	A	H	H	H	H	H	H	A	H	A	A	H	H	A	H	A	A	A	H	H	A	H	A	H	A	A	H	H	H	A	H
	BMd-2	A	A	H	A	H	A	H	H	H	H	H	H	A	H	A	A	A	A	H	H	H	A	A	A	H	H	H	A	H	A	H	H	A	A	A	H	H	H	A	H	A	H	H	H	A	H	H	H
	BMd-4	H	H	A	A	A	A	A	A	H	A	A	A	A	H	H	H	A	H	A	H	H	A	A	A	H	H	H	H	A	A	A	A	H	A	A	H	H	H	A	A	A	H	H	H	A	H	H	A
	GMES0035	H	H	A	H	H	H	H	H	A	H	H	H	H	H	H	H	A	H	H	H	H	H	H	H	H	A	H	H	A	H	H	A	A	H	H	A	H	H	H	H	A	H	A	H	H	A	H	H
	GMES0037	H	H	A	A	A	A	A	H	H	H	A	H	H	A	H	H	A	H	H	H	A	H	A	A	H	A	A	H	H	H	H	H	A	H	A	H	A	H	A	A	A	A	A	H	H	H	A	A
	GMES0090	H	H	A	A	A	A	A	A	A	H	A	A	A	H	H	H	A	H	A	H	H	A	A	A	H	H	H	H	A	A	H	A	H	A	A	H	H	H	A	H	A	H	H	H	H	H	H	A
	GMES0107	A	A	A	H	H	H	H	H	H	A	A	A	H	H	H	A	H	A	A	A	A	H	A	A	A	A	A	A	A	H	A	H	A	H	A	A	H	H	H	H	H	H	H	A	A	A	A	H
	GMES0118	A	A	A	H	H	H	H	H	H	A	H	A	A	H	H	A	H	A	A	A	A	H	A	A	A	A	A	A	A	H	A	H	A	H	A	A	H	H	H	H	H	H	H	A	A	A	A	H
	GMES0162a	H	H	A	H	A	H	H	H	A	H	H	A	H	H	A	H	A	H	H	H	H	H	H	A	H	A	H	H	A	H	H	A	H	H	H	A	H	H	H	A	A	H	A	H	A	A	H	A
	GMES0162b	H	A	H	A	A	A	H	H	H	H	H	A	H	A	A	H	A	H	H	H	H	A	H	A	A	A	A	A	H	H	H	H	A	H	A	H	H	A	A	H	H	H	H	H	H	H	A	H
	GMES0202	A	A	A	H	H	H	H	H	H	A	H	A	A	H	H	A	H	A	A	A	A	H	A	A	A	A	A	A	A	H	A	H	A	H	A	A	H	H	H	H	H	H	H	A	A	A	A	H
	GMES0206a	A	H	A	H	H	H	A	H	A	A	H	H	A	H	H	H	H	A	H	H	H	H	H	H	A	H	A	A	H	H	A	H	A	H	H	H	H	A	H	A	H	A	A	H	H	H	A	H
	GMES0206b	H	H	A	H	H	A	H	A	H	A	H	A	H	H	A	A	H	H	H	A	H	H	A	H	H	A	H	A	A	H	H	A	H	A	H	H	H	H	H	H	A	A	A	A	H	A	A	H
	GMES0208	H	A	H	A	H	H	A	H	A	A	H	A	A	A	H	A	A	H	H	H	H	A	H	H	H	H	A	H	H	H	A	H	A	A	H	A	H	A	A	H	H	A	A	H	A	H	H	H
	GMES0211a	H	H	A	H	H	A	H	A	H	A	H	A	H	H	A	A	A	A	H	A	H	H	A	H	H	A	H	A	A	H	H	A	A	A	H	H	H	H	H	A	A	A	A	A	H	A	H	H
	GMES0211b	H	A	H	H	H	A	H	H	H	H	H	A	H	A	H	H	H	H	H	H	H	A	H	A	H	A	A	H	H	H	H	H	A	H	A	H	H	A	A	H	H	H	H	H	H	H	A	H
	GMES0214a	H	A	H	A	A	H	A	H	A	H	H	H	A	H	A	H	A	H	H	H	H	A	H	H	A	A	A	A	H	H	A	H	A	H	H	A	A	A	H	H	H	H	A	H	H	H	A	H
	GMES0214b	H	A	H	H	H	H	A	H	A	A	H	A	A	A	H	A	H	H	H	A	H	A	H	H	H	H	A	H	H	H	A	H	A	A	H	A	H	A	A	H	H	A	A	H	H	H	H	H
	GMES0216a	H	H	H	H	H	H	H	H	A	H	H	A	H	H	H	H	A	H	A	H	H	H	H	H	H	H	H	H	H	H	H	H	H	H	H	H	H	H	H	H	A	H	H	H	H	H	A	H
	GMES0216b	H	A	A	A	A	A	H	H	A	H	H	H	H	A	A	H	A	A	H	H	H	A	H	H	A	H	A	A	H	H	A	H	A	H	A	H	A	H	H	H	H	H	H	H	H	H	H	H
	GMES0216c	A	A	A	H	H	H	H	H	H	H	A	A	H	A	A	H	H	H	H	H	H	H	H	A	A	A	H	A	H	A	A	H	H	H	H	H	H	H	A	H	H	A	H	H	A	H	H	A
	GMES0247	H	H	A	H	A	H	H	H	A	H	H	H	H	H	A	H	A	H	H	H	H	H	A	A	H	A	H	H	A	H	H	A	A	H	H	A	H	H	H	H	A	H	A	H	H	A	H	A
	GMES0294a	H	A	H	A	H	H	A	H	A	A	H	A	A	A	H	A	A	H	H	H	H	A	H	H	H	H	A	H	A	H	A	H	A	A	H	H	H	A	H	H	H	A	A	H	A	H	H	H
	GMES0294b	A	A	A	A	H	H	H	H	H	A	A	A	H	H	H	A	H	A	A	A	A	H	A	A	H	A	A	A	A	H	A	H	A	H	A	A	H	H	H	H	H	H	H	A	A	A	A	H
	GMES0294c	H	H	A	A	H	A	A	A	H	A	A	H	A	A	A	H	A	H	H	H	A	H	A	H	A	H	A	A	A	A	H	A	H	H	A	H	H	A	A	A	A	A	A	A	H	H	A	A
	GMES0326	A	A	A	H	H	H	H	H	H	A	A	A	H	H	H	A	H	A	A	A	A	H	A	A	A	A	A	A	A	H	A	H	A	H	A	A	H	H	H	H	H	H	H	A	A	A	A	H
	GMES0330	A	A	A	A	H	H	H	H	H	A	A	A	H	H	H	A	H	A	A	A	A	H	A	A	H	A	A	A	A	H	A	H	A	H	A	A	H	H	H	H	H	H	H	A	A	A	A	H
	GMES0337	A	H	A	A	A	A	A	H	H	H	A	H	H	H	H	A	A	H	H	A	A	A	A	A	H	H	H	H	A	H	H	H	H	A	H	H	A	H	A	H	H	A	A	H	H	H	A	A
	GMES0338	A	H	A	H	A	A	H	H	H	H	H	H	H	H	H	A	A	H	H	A	A	A	A	A	H	H	H	H	A	H	H	H	H	A	H	H	H	H	A	H	H	A	A	H	H	H	A	H
	GMES0343	A	A	A	H	H	H	H	H	H	H	A	-	H	A	A	H	H	H	H	H	H	H	H	A	A	A	H	A	H	A	A	H	H	H	H	H	H	H	A	H	H	A	H	H	A	H	H	A
	GMES0405	H	A	H	A	H	H	A	H	A	A	H	A	A	A	H	A	A	H	H	H	H	A	A	H	H	H	A	H	A	H	A	H	A	A	H	H	H	A	H	H	H	A	A	H	A	H	H	H
	GMES0473	A	A	H	H	H	H	A	H	A	A	H	A	H	A	A	A	H	H	H	A	A	A	H	H	A	H	A	A	H	H	A	H	A	A	H	A	H	A	A	A	H	A	H	H	H	H	A	A
	GMES0477	H	A	A	A	A	A	H	H	A	H	H	A	H	A	A	H	A	H	H	H	H	A	H	H	A	H	A	A	H	H	A	H	A	H	A	H	A	H	H	H	H	H	H	H	H	H	H	H
	GMES0504	H	H	A	A	H	A	A	A	H	A	A	H	A	A	A	H	A	H	H	H	A	H	A	H	A	H	A	A	A	A	H	A	H	H	A	H	H	A	A	A	A	A	A	A	H	H	A	A
	GMES0521	A	A	H	H	A	A	H	H	H	H	A	A	A	A	A	H	H	A	H	H	H	H	H	A	H	H	H	A	H	A	A	H	A	H	H	H	H	H	A	A	H	A	H	A	H	H	H	H
	GMES0642	A	A	A	H	H	H	H	H	H	A	A	A	H	H	H	A	H	A	A	A	A	H	A	A	A	A	A	A	A	H	A	H	A	H	A	A	H	H	H	H	H	H	H	A	A	A	A	H
	GMES0656	H	H	A	H	H	A	H	A	H	A	H	A	H	H	A	A	A	A	H	A	H	H	A	H	H	A	H	A	A	H	H	A	A	A	H	H	H	H	H	A	A	A	A	A	H	A	H	H
	GMES0659	A	H	A	A	H	H	H	H	H	A	A	A	H	H	H	A	H	A	A	A	A	H	H	A	H	A	A	A	A	H	A	H	H	H	A	A	H	H	A	H	H	H	H	A	A	A	A	H
	GMES0702	A	A	H	A	H	A	H	H	H	H	H	H	A	H	A	A	A	A	H	H	H	A	A	A	H	H	H	A	H	A	H	H	A	A	A	H	H	H	A	H	A	H	H	H	A	H	H	H
	GMES0703a	A	A	A	A	H	A	H	H	H	H	H	H	A	H	A	A	A	H	H	H	H	A	A	A	A	H	H	A	H	A	H	H	H	A	A	H	H	A	A	H	A	A	A	H	A	A	H	H
	GMES0703b	H	A	H	A	A	H	A	A	A	A	A	A	A	A	A	H	A	A	H	A	A	H	A	H	A	H	A	A	A	A	H	H	H	A	A	H	H	A	H	A	H	H	A	A	A	H	A	H
	GMES0708	H	A	A	A	A	A	H	H	A	H	H	H	H	A	A	H	A	A	H	H	H	A	H	H	A	H	A	A	H	H	A	H	A	H	A	H	A	H	H	H	H	H	H	H	H	H	H	H
	GMES0709a	H	H	A	H	A	H	H	H	A	H	H	H	H	H	A	A	A	H	H	H	H	H	A	H	H	A	H	H	A	H	H	A	A	H	H	A	H	H	H	H	A	H	A	H	H	A	H	A
	GMES0709b	A	A	H	A	A	H	A	A	A	A	A	A	A	A	A	H	A	A	H	A	A	H	A	H	A	H	H	H	A	A	H	H	A	A	A	H	H	A	H	A	H	H	A	A	A	H	A	H
	GMES0711	H	A	A	A	A	A	A	H	A	H	H	H	H	H	A	H	A	A	H	H	H	A	H	H	A	H	A	A	H	H	A	H	A	H	H	A	A	H	H	H	H	H	A	H	H	H	H	H
	GMES0844	A	A	H	A	A	H	A	A	A	H	A	A	A	A	A	H	A	A	H	A	A	H	A	H	H	H	H	H	A	A	H	H	A	A	A	H	H	H	H	A	H	H	A	A	A	H	A	H
	GMES0856a	H	H	A	H	H	A	H	H	A	A	H	A	H	H	H	H	A	A	H	A	H	H	A	H	A	A	H	A	A	H	H	A	A	A	H	H	H	A	H	H	A	A	A	A	A	H	H	H
	GMES0856b	H	H	A	A	A	A	A	A	A	H	A	A	A	H	H	H	A	H	A	H	H	A	A	A	H	H	H	H	A	A	A	A	H	A	A	H	H	H	A	A	A	H	H	H	H	H	H	A
	GMES0856c	H	A	A	A	A	A	H	H	A	H	H	H	H	A	A	H	A	A	H	H	H	A	H	H	A	H	A	A	H	H	A	H	A	H	A	H	A	H	H	H	H	H	H	H	H	H	H	H
	GMES0861a	H	A	H	H	H	H	A	H	A	A	H	A	A	A	H	A	H	H	H	A	H	A	H	H	H	H	A	A	H	H	A	H	A	A	H	A	H	A	A	H	H	A	A	H	H	H	H	H
	GMES0861b	A	H	A	H	A	A	H	H	H	H	H	H	H	H	H	A	A	H	H	A	A	A	A	A	H	H	H	H	A	H	H	H	H	A	H	H	H	H	A	H	H	A	A	H	H	H	A	H
	GMES0861c	A	A	A	A	H	H	H	H	H	A	A	A	H	H	H	A	H	A	A	A	A	H	A	A	H	A	A	A	A	H	A	H	A	H	A	A	H	H	H	H	H	H	H	A	A	A	A	H
	GMES0963	H	A	A	A	A	H	A	H	A	A	H	H	A	A	H	A	A	H	H	H	H	A	A	H	H	H	A	H	A	H	H	H	H	A	H	H	H	A	H	H	H	A	A	A	A	H	H	H
	GMES0969	H	H	A	A	A	A	A	A	A	H	A	A	A	H	H	H	A	H	A	H	H	A	A	A	H	H	H	H	A	A	A	A	H	A	A	H	H	H	A	A	A	H	H	H	H	H	H	A
	GMES0984	H	A	H	H	H	H	A	H	A	A	H	A	A	A	H	A	H	H	H	A	H	A	H	H	H	H	A	H	H	H	A	H	A	A	H	A	H	A	A	H	H	A	A	H	A	H	H	H
	GMES0990a	H	A	H	A	A	H	A	A	A	H	H	H	A	H	A	H	A	H	H	H	H	H	H	H	A	A	A	A	H	A	A	H	A	H	H	A	A	A	H	H	H	H	A	H	H	H	A	H
	GMES0990b	H	A	A	A	A	A	A	H	A	H	H	H	H	H	A	H	A	A	H	H	H	A	H	H	A	H	A	A	H	H	A	H	A	H	H	A	A	H	H	H	H	H	A	H	H	H	H	H
	GMES1028	A	A	A	H	H	H	H	H	H	A	H	A	H	H	H	A	H	A	A	A	A	H	A	A	A	A	A	A	A	H	A	H	A	H	A	A	H	H	H	H	H	H	H	A	A	A	A	H
	GMES1033	H	A	A	A	A	H	A	H	A	H	H	H	H	H	A	H	A	A	H	H	H	A	H	H	A	H	A	A	H	H	A	H	A	H	H	A	A	H	H	H	H	H	A	H	H	H	A	H
	GMES1078	H	H	H	H	H	H	H	H	A	H	H	H	H	H	H	H	A	H	H	H	H	H	H	H	H	H	H	H	A	H	H	H	H	H	H	A	H	H	H	H	A	H	A	H	H	A	H	H
	GMES1086a	H	H	A	A	H	A	A	A	H	A	A	H	A	A	A	H	A	A	H	H	A	H	A	H	A	H	A	A	A	A	H	H	H	H	A	H	H	A	H	A	A	H	A	A	A	H	A	A
	GMES1086b	H	A	H	A	H	H	A	H	A	A	H	A	A	A	H	A	A	H	H	H	H	A	H	H	H	H	A	H	A	H	A	H	A	A	H	H	H	A	H	H	H	A	A	H	A	H	H	H
	GMES1093	H	H	A	A	H	A	A	-	H	A	A	H	A	A	A	H	A	H	H	H	A	H	A	H	A	H	A	A	A	A	H	A	H	H	A	H	H	A	A	A	A	A	A	A	H	H	A	A
	GMES1109	H	H	A	H	H	A	H	A	H	A	H	A	H	H	A	A	A	A	H	A	H	H	A	H	H	A	H	A	A	H	H	A	A	A	H	H	H	H	H	A	A	A	A	A	H	A	H	H
	GMES1124	H	H	A	H	H	H	H	H	A	H	H	H	H	H	H	H	A	H	H	H	H	H	H	H	H	A	H	H	A	H	H	A	A	H	H	A	H	H	H	H	A	H	A	H	H	A	H	H
	GMES1135	H	H	A	H	A	H	H	H	A	H	H	A	H	H	A	H	A	H	H	H	H	H	H	A	H	A	H	H	A	H	H	A	H	H	H	A	H	H	H	A	A	H	A	H	A	A	H	A
	GMES1156a	H	A	A	A	A	A	H	H	A	H	H	H	H	A	A	H	A	H	H	H	H	A	H	H	A	H	A	A	H	H	A	H	A	H	A	H	A	H	H	H	H	H	H	H	H	H	H	H
	GMES1156b	H	H	A	H	A	H	H	H	A	H	H	H	H	H	A	H	A	H	H	H	H	H	A	A	H	A	H	H	A	H	H	A	A	H	H	A	H	H	H	H	A	H	A	H	H	A	H	A
	GMES1156c	A	H	A	A	A	H	H	H	H	H	A	A	H	H	H	A	H	A	A	A	A	A	H	A	H	A	A	A	A	H	A	H	H	H	A	A	H	H	A	A	H	H	H	A	A	A	A	A
	GMES1216a	H	H	H	H	H	H	H	H	H	H	H	A	H	A	H	H	H	A	H	H	H	A	H	H	H	H	H	H	H	H	H	H	H	H	H	H	H	H	H	H	H	H	H	H	H	H	H	H
	GMES1216b	A	H	A	A	H	A	A	A	H	A	A	H	A	A	A	H	A	H	H	H	A	H	A	H	A	H	H	H	A	A	H	A	H	H	A	H	H	A	A	A	A	A	A	A	H	H	A	A
	GMES1216c	A	H	A	H	H	H	A	H	A	A	H	H	A	H	H	H	H	A	H	H	H	H	H	H	A	H	A	A	H	H	A	H	A	H	H	H	H	A	H	A	H	A	A	H	H	H	A	H
	GMES1248	H	A	A	H	H	A	H	H	A	A	H	A	A	H	H	H	A	H	H	H	H	H	A	H	A	H	H	A	A	H	H	H	A	A	A	H	H	A	H	H	A	A	A	H	A	H	H	H
	GMES1303	H	A	A	A	A	A	H	H	A	H	H	H	H	A	A	H	A	A	H	H	H	A	H	H	A	H	A	A	H	H	A	H	A	H	A	H	A	H	H	H	H	H	H	H	H	H	H	H
	GMES1316	H	H	A	A	H	A	A	A	H	A	A	H	A	A	A	H	A	H	H	H	A	H	A	H	A	H	A	A	A	A	H	A	H	H	A	H	H	A	-	A	A	A	A	A	H	H	A	A
	GMES1424	H	H	A	H	A	A	A	A	A	H	A	H	A	H	H	H	A	H	H	H	H	H	A	A	H	H	H	H	A	A	H	H	H	A	A	H	H	A	A	H	A	H	H	H	H	H	H	A
	GMES1471	H	H	A	A	H	A	A	A	H	A	A	H	A	A	A	H	A	A	H	H	A	H	A	H	A	H	A	A	A	A	H	A	H	H	A	H	H	A	H	A	A	A	A	A	A	H	A	A
	GMES1522	H	A	A	H	H	A	H	H	A	A	H	A	A	H	H	H	A	H	H	H	H	H	A	H	A	H	H	A	A	H	A	H	A	A	A	H	H	A	H	H	A	A	A	H	A	H	H	H
	GMES1556a	H	A	H	H	H	H	A	H	A	A	H	A	A	A	H	A	H	H	H	A	H	A	H	H	H	H	A	A	H	H	A	H	A	A	H	A	H	A	A	H	H	A	A	H	H	H	H	H
	GMES1556b	H	H	A	H	H	A	H	A	H	A	H	A	H	H	A	A	A	A	H	A	H	H	A	H	H	A	H	A	A	H	H	A	A	A	H	H	H	H	H	A	A	A	A	A	H	A	H	H
	GMES1576a	H	H	A	H	H	A	H	A	H	A	H	A	H	H	A	A	A	A	H	A	H	H	A	H	H	A	H	A	A	H	H	A	A	A	H	H	H	H	H	A	A	A	A	A	H	A	H	H
	GMES1576b	H	H	A	A	A	A	A	A	A	H	A	A	A	H	H	H	A	H	A	H	H	A	A	A	H	H	H	H	A	A	H	A	H	A	A	H	H	H	A	H	A	H	H	H	H	H	H	A
	GMES1584	A	H	A	A	A	H	H	H	H	H	A	A	H	H	H	A	H	A	A	A	A	A	H	A	H	A	A	A	A	H	A	H	H	H	A	A	H	H	A	H	H	H	H	A	A	A	A	A
	GMES1604	A	A	A	H	H	A	A	A	A	A	A	H	A	A	A	H	A	H	H	H	A	H	A	A	A	H	H	H	A	A	H	A	H	H	A	H	H	A	A	A	A	A	H	A	H	H	A	A
	GMES1611	H	A	A	A	A	H	A	H	A	H	H	H	H	H	A	H	A	A	H	H	H	A	H	H	A	H	A	A	H	H	A	H	A	H	H	A	A	H	H	H	H	H	A	H	H	H	A	H
	GMES1697	A	A	A	A	H	H	H	H	H	A	A	A	H	H	H	A	H	A	A	A	A	H	A	A	A	A	A	A	A	H	A	H	A	H	A	A	H	H	H	H	H	H	H	A	A	A	A	H
	GMES1725	A	H	A	A	A	A	A	H	H	H	A	H	H	-	H	A	A	H	H	A	A	A	A	A	H	H	H	H	A	H	H	H	H	A	H	H	A	H	A	H	H	A	A	H	H	H	A	A
	GMES1727	H	H	A	H	H	A	H	A	H	A	H	A	H	H	A	A	A	A	H	A	H	H	A	H	H	A	H	A	A	H	H	A	A	A	H	H	H	H	H	A	A	A	A	A	H	A	H	H
	GMES1737a	H	A	A	A	A	H	A	H	A	H	H	H	H	H	A	H	A	A	H	H	H	A	H	H	A	H	A	A	H	H	A	H	A	H	H	A	A	H	H	H	H	H	A	H	H	H	A	H
	GMES1737b	H	H	A	H	H	A	H	A	H	A	H	A	H	H	A	A	A	A	H	A	H	H	A	H	H	A	H	A	A	H	H	A	A	A	H	H	H	H	H	A	A	A	A	A	H	A	H	H
	GMES1743	H	H	A	A	H	A	A	A	H	A	A	H	A	A	A	H	A	H	H	-	A	H	A	H	A	H	A	A	A	A	H	A	H	H	A	H	H	A	A	A	A	A	A	A	H	H	A	A
	GMES1770a	H	H	A	A	A	A	A	H	H	H	A	H	H	H	H	H	A	H	H	A	A	A	A	A	H	A	A	H	H	H	H	H	H	H	H	H	A	H	A	A	H	A	A	H	H	H	A	A
	GMES1770b	A	A	A	A	H	H	H	H	H	A	A	A	H	H	H	A	H	A	A	A	A	H	A	A	H	A	A	A	A	H	A	H	A	H	A	A	H	H	H	H	H	H	H	A	A	A	A	H
	GMES1784	H	H	A	H	H	A	A	A	H	A	H	A	H	H	A	A	H	H	H	A	H	H	A	H	H	A	H	A	A	H	A	A	H	A	H	H	A	H	H	H	A	A	A	A	H	A	A	H
	GMES1790a	A	H	A	H	H	H	A	H	A	A	H	H	A	-	H	H	H	A	H	H	H	H	H	H	A	H	A	A	H	H	A	H	A	A	A	H	H	A	H	A	H	A	A	H	H	H	A	H
	GMES1790b	A	A	A	A	H	H	H	H	H	A	A	A	H	H	H	A	H	A	A	A	A	H	A	A	H	A	A	A	A	H	A	H	A	H	A	A	H	H	H	H	H	H	H	A	A	A	A	H
	GMES1793a	H	H	A	A	A	A	A	A	H	A	A	A	A	H	H	H	A	H	A	H	H	A	A	A	H	H	H	H	A	A	A	A	H	A	A	H	H	H	A	A	A	H	H	H	A	H	H	A
	GMES1793b	A	A	A	H	H	A	H	A	H	H	H	H	A	H	A	A	A	H	H	H	H	A	H	A	A	H	H	A	H	A	H	H	H	A	A	H	H	A	A	H	A	A	A	H	A	A	H	H
	GMES1802	H	A	H	A	A	H	A	A	A	A	H	H	A	H	A	H	A	H	H	H	H	H	H	H	A	A	H	A	A	A	H	H	A	H	H	A	H	A	H	H	H	H	A	H	H	H	A	H
	GMES1820	H	H	A	H	A	H	H	H	A	H	H	A	H	H	A	H	A	H	H	H	H	H	H	A	H	A	H	H	A	H	H	A	H	H	H	A	H	H	H	A	A	H	A	H	A	A	H	A
	GMES1823	A	H	H	A	A	H	H	H	H	H	A	A	H	H	H	A	H	A	A	A	A	A	H	H	H	A	A	A	A	A	A	H	H	H	A	A	H	H	A	A	H	H	A	A	A	A	A	A
	GMES1845	A	A	H	A	H	A	H	H	H	H	H	H	A	H	A	A	A	A	H	H	H	A	A	A	H	H	H	A	H	A	H	H	A	A	A	H	H	H	A	H	A	A	H	H	A	H	H	H
	GMES1860	H	A	H	A	A	H	A	A	A	H	H	H	A	H	A	H	A	H	H	H	H	H	H	H	A	A	H	A	H	A	A	H	A	H	H	A	A	A	H	H	H	H	A	H	H	H	A	H
	GMES1885	H	H	A	A	H	A	A	A	H	A	A	H	A	A	A	H	A	H	H	H	A	H	A	H	A	H	A	A	A	A	H	A	H	H	A	H	H	A	A	A	A	A	A	A	H	H	A	A
	GMES1958	A	A	H	A	A	H	A	H	H	H	H	A	A	H	A	A	A	A	A	A	H	H	A	H	H	A	H	A	A	H	H	H	A	A	H	H	A	H	A	H	A	H	H	A	H	H	A	H
	GMES2033	H	H	A	H	A	H	H	H	A	H	H	H	H	H	A	H	A	H	H	H	H	H	A	H	H	A	H	H	A	H	H	A	A	H	H	A	H	H	H	H	A	H	A	H	H	A	H	A
	GMES2040	H	A	H	A	H	H	A	H	A	A	H	A	A	A	H	A	A	H	H	H	H	A	H	H	H	H	A	H	H	H	A	H	A	A	H	A	H	A	A	H	H	A	A	H	A	H	H	H
	GMES2063a	H	H	A	A	A	A	A	H	H	H	A	H	H	A	H	H	A	H	H	H	A	H	A	A	H	A	A	H	H	H	H	H	A	H	A	H	A	H	A	A	A	A	A	H	H	H	A	A
	GMES2063b	H	A	H	H	H	H	A	H	A	A	H	A	A	A	H	A	H	H	H	A	H	A	H	H	H	H	A	H	H	H	A	H	A	A	H	A	H	A	A	H	H	A	A	H	A	H	H	H
	GMES2225	A	A	H	A	A	H	A	A	A	A	A	A	A	A	A	H	A	A	H	A	A	H	A	H	A	H	H	H	A	A	H	H	A	A	A	H	H	A	H	A	H	H	A	A	A	H	A	H
	GMES2320	A	A	H	A	A	H	A	A	A	H	A	A	A	H	A	H	A	A	H	A	A	H	A	H	H	H	H	H	A	A	H	H	A	A	A	H	H	H	A	A	H	H	A	A	A	H	A	H
	GMES2415	A	A	H	A	A	H	A	A	A	A	A	A	A	A	A	H	A	A	H	A	A	H	A	H	A	H	H	H	A	A	H	H	A	A	A	H	H	A	H	A	H	H	A	A	A	H	A	H
	GMES2450	H	H	A	A	A	A	A	H	H	H	A	H	H	A	H	H	A	H	H	A	A	A	A	A	H	A	A	H	H	H	H	H	A	H	A	H	A	H	A	A	A	A	A	H	H	H	A	A
	GMES2452	A	H	A	H	A	A	A	A	A	H	H	H	A	H	A	A	A	A	H	H	H	H	H	H	H	H	A	A	H	H	A	A	A	A	A	H	A	A	H	A	A	H	H	H	H	A	A	H
	GMES2485	H	H	A	A	A	A	A	H	H	H	A	H	H	A	H	H	A	H	H	H	A	H	A	A	H	A	A	H	H	H	H	H	A	H	A	H	A	H	A	A	A	A	A	H	H	H	A	A
	GMES2783	H	A	A	H	H	A	H	H	A	A	H	A	A	H	H	H	A	H	H	H	H	H	A	H	A	H	H	A	A	A	A	H	A	A	A	H	H	A	H	H	A	A	A	H	A	H	A	H
	GMES2871a	H	A	H	A	A	H	A	H	A	A	H	H	A	A	H	A	A	H	H	H	H	A	A	H	H	H	A	H	A	H	H	H	H	A	H	H	H	A	H	H	H	A	A	A	A	H	H	H
	GMES2871b	A	A	H	H	H	H	A	H	A	A	H	A	H	A	A	A	H	H	H	A	A	A	H	H	A	H	A	A	H	H	A	H	A	A	H	A	H	A	A	A	H	A	H	H	H	H	A	A
	GMES2876	A	H	A	H	A	A	A	A	A	A	H	H	A	H	A	H	H	A	H	H	H	H	H	H	A	H	A	A	H	H	A	H	A	A	A	H	A	A	H	A	A	A	H	H	H	A	A	H
	GMES2904	A	H	A	H	H	H	A	H	A	A	H	H	A	H	H	H	H	A	H	H	H	H	H	H	A	H	A	A	H	H	A	H	A	H	H	H	H	A	H	A	H	A	A	H	H	H	A	H
	GMES2928	A	H	A	A	A	A	A	A	H	A	A	A	A	H	H	A	H	H	A	H	A	A	H	A	H	H	H	A	A	A	A	A	A	H	A	H	H	H	A	A	A	H	H	H	A	H	H	A
	GMES2994	H	A	H	A	A	H	A	H	A	H	H	H	A	H	A	H	A	H	H	H	H	A	H	H	A	H	A	A	H	H	A	H	A	H	H	A	A	A	H	H	H	H	A	H	H	H	A	H
	GMES3004a	A	A	H	A	A	H	A	A	A	H	A	A	A	A	A	H	A	A	H	A	A	H	A	H	H	H	H	H	A	A	H	H	A	A	A	H	H	H	A	A	H	H	A	A	A	H	A	H
	GMES3004b	H	H	A	A	H	A	A	A	H	A	A	H	A	A	A	H	A	H	H	H	A	H	A	H	A	H	A	A	A	A	H	A	H	H	A	H	H	A	A	A	A	A	A	A	H	H	A	A
	GMES3101a	H	A	H	H	H	H	A	H	A	A	H	A	A	A	H	A	H	H	H	A	H	A	H	H	H	H	A	A	H	H	A	H	A	A	H	A	H	A	A	H	H	A	A	H	H	H	H	H
	GMES3101b	H	H	A	A	A	A	A	A	A	H	A	A	A	H	H	H	A	H	A	H	H	A	A	A	H	H	H	H	A	A	A	A	H	A	A	H	H	H	A	A	A	H	H	H	H	H	H	A
	GMES3101c	A	H	A	H	A	A	H	H	H	H	A	H	H	H	H	A	A	H	H	A	A	A	A	A	H	H	H	H	A	H	H	H	H	A	H	H	A	H	A	H	H	A	A	H	H	H	A	A
	GMES3105	H	A	H	H	H	H	A	H	A	A	H	A	A	A	H	A	H	H	H	A	H	A	H	H	H	H	A	A	H	H	A	H	A	A	H	A	H	A	A	H	H	A	A	H	H	H	H	H
	GMES3107	A	A	H	H	H	H	A	H	A	A	H	A	A	A	H	A	H	H	H	A	H	A	H	H	A	H	A	A	H	H	A	H	A	A	H	A	H	A	A	A	H	A	H	H	H	H	A	A
	GMES3108a	H	A	A	A	A	A	H	H	A	H	H	H	H	A	A	H	A	A	H	H	H	A	H	H	A	H	A	A	H	H	A	H	A	H	A	H	A	H	H	H	H	H	H	H	H	H	H	H
	GMES3108b	H	A	H	H	H	H	A	H	A	A	H	A	A	A	H	A	H	H	H	A	H	A	H	H	H	H	A	H	H	H	A	H	A	A	H	A	H	A	A	H	H	A	A	H	A	H	H	H
	GMES3145	H	H	A	A	H	A	A	A	H	A	A	H	A	A	A	H	A	H	H	H	A	H	A	H	A	H	A	A	A	A	H	A	H	H	A	H	H	A	H	A	A	A	A	A	H	H	A	A
	GMES3177	H	H	A	H	H	A	H	H	A	A	H	A	H	H	H	H	A	A	H	A	H	H	A	H	A	A	H	A	A	H	H	A	A	A	H	H	H	A	H	H	A	A	A	A	A	H	H	H
	GMES3213a	H	A	H	A	A	H	A	A	A	A	A	A	A	A	A	H	A	A	H	A	A	H	A	H	A	H	A	A	A	A	H	H	H	A	A	H	H	A	H	A	H	H	A	A	A	H	A	H
	GMES3213b	H	H	A	A	A	A	A	H	H	H	A	H	H	A	H	H	A	H	H	H	A	H	A	A	H	A	A	H	H	H	H	H	A	H	A	H	A	H	A	A	A	A	A	H	H	H	A	A
	GMES3306a	A	A	A	A	H	A	H	H	H	H	H	H	A	H	A	A	A	A	H	H	H	A	A	A	A	H	H	A	H	A	H	H	A	A	A	H	H	A	A	H	A	A	H	H	A	A	H	H
	GMES3306b	H	A	H	A	A	A	H	H	H	H	H	A	H	A	A	H	A	H	H	H	H	A	H	A	A	A	A	A	H	H	H	H	A	H	A	H	H	A	A	H	H	H	H	H	H	H	A	H
	GMES3316b	H	A	A	A	A	A	H	H	A	H	H	H	H	A	A	H	A	A	H	H	H	A	H	H	A	H	A	A	H	H	A	H	A	H	A	H	A	H	H	H	H	H	H	H	H	H	H	H
	GMES3316c	A	A	A	H	H	A	A	A	A	A	A	H	A	A	A	H	A	H	H	H	A	H	A	H	A	H	H	H	A	A	H	A	H	H	A	H	H	A	A	A	A	A	H	A	H	H	A	A
	GMES3316d	A	A	A	H	H	H	H	H	H	A	A	A	H	H	H	A	H	A	A	A	A	H	A	A	A	A	A	A	A	H	A	H	A	H	A	A	H	H	H	H	H	H	H	A	A	A	A	H
	GMES3316a	H	H	H	H	H	H	H	H	H	A	H	A	H	A	H	A	H	A	H	H	H	A	H	A	A	H	A	H	H	H	A	H	H	H	H	H	A	H	H	H	H	H	H	H	H	H	H	H
	GMES3326	A	H	A	H	A	A	A	A	A	A	H	H	A	H	H	H	H	A	H	H	H	H	H	H	A	H	A	A	H	H	A	H	A	A	A	H	H	A	H	A	H	A	A	H	H	A	A	H
	GMES3341	H	H	A	A	A	A	A	A	A	H	A	A	A	H	H	H	A	H	A	H	H	A	A	A	H	H	H	H	A	A	A	A	H	A	A	H	H	H	A	H	A	H	H	H	H	H	H	A
	GMES3392	H	H	A	H	A	H	H	H	A	H	H	A	H	H	A	H	A	H	H	A	H	H	H	A	A	A	A	H	A	H	A	A	H	H	H	A	H	H	H	A	A	H	A	H	A	A	H	A
	GMES3515	H	H	A	A	A	A	A	H	H	H	A	H	H	A	H	H	A	H	H	H	A	H	A	A	H	A	A	H	H	H	H	H	A	H	A	H	A	H	A	A	A	A	A	H	H	H	A	A
	GMES3599	H	H	H	A	A	H	A	A	A	A	H	H	A	H	A	H	A	H	H	H	H	H	H	H	A	A	H	A	A	A	H	H	A	H	H	A	H	A	H	H	H	H	A	H	H	H	A	H
	GMES3628	A	H	A	A	H	A	A	A	H	A	A	H	A	A	A	H	A	H	H	H	A	H	A	H	A	H	A	A	A	A	H	A	H	H	A	H	H	A	A	A	A	A	A	A	H	H	A	A
	GMES3716	H	A	H	A	A	H	A	A	A	A	A	A	A	A	A	H	A	A	H	A	A	H	A	H	A	H	A	A	A	A	H	H	H	A	A	H	H	A	H	A	H	H	A	A	A	H	A	H
	GMES3893a	H	A	A	H	H	H	H	H	A	H	A	A	H	A	A	H	H	H	H	H	H	H	H	A	A	A	H	A	H	A	A	H	H	H	H	H	H	H	A	H	H	A	H	H	A	H	H	A
	GMES3893b	A	H	A	H	H	H	A	H	A	A	H	H	A	H	H	H	H	A	H	H	H	H	H	H	A	H	A	A	H	H	A	H	A	A	A	H	H	A	H	A	H	A	A	H	H	H	A	H
	GMES4084	H	H	A	H	H	H	H	H	A	H	H	H	H	H	H	H	A	H	H	H	H	H	H	H	H	A	H	H	A	H	H	A	A	H	H	A	H	H	H	H	A	H	A	H	H	A	H	H
	GMES4101	A	A	A	H	H	A	A	A	A	H	A	H	A	A	A	H	A	H	H	A	H	H	A	A	H	H	H	H	A	A	A	A	H	H	A	H	H	A	A	A	A	A	H	A	H	H	A	A
	GMES4137	H	A	H	A	A	A	H	H	H	H	H	A	H	A	A	H	H	H	H	H	H	A	H	A	A	A	A	A	H	H	H	H	A	H	A	H	H	A	A	H	H	H	H	H	H	H	A	H
	GMES4159	H	H	A	H	H	A	H	A	H	A	H	A	H	H	A	A	A	A	H	A	H	H	A	H	H	A	H	A	A	H	H	A	A	A	H	H	H	H	H	A	A	A	A	A	H	A	H	H
	GMES4232	H	H	A	A	A	A	A	A	A	H	A	A	A	H	H	H	A	H	A	H	H	A	A	A	H	H	H	H	A	A	A	A	H	A	A	H	H	H	A	A	A	H	H	H	H	H	H	A
	GMES4236	H	A	A	A	A	A	A	H	A	H	H	H	H	H	A	H	A	A	H	H	H	A	H	H	A	H	A	A	H	H	A	H	A	H	H	A	A	H	H	H	H	H	A	H	H	H	H	H
	GMES4255	H	A	A	A	A	A	A	A	H	H	A	A	H	A	H	H	A	H	H	A	H	A	H	A	H	A	A	A	H	H	H	H	A	H	A	H	A	H	A	A	A	A	A	H	H	H	A	A
	GMES4399	H	H	A	H	H	A	H	A	H	A	H	A	H	H	A	A	A	A	H	A	H	H	A	H	H	A	H	A	A	H	H	A	A	A	H	H	H	H	H	A	A	A	A	A	H	A	H	H
	GMES4400	H	A	H	A	A	H	A	A	A	A	A	A	A	A	A	H	A	A	H	A	A	H	A	H	A	H	A	A	A	A	H	H	H	A	A	H	H	A	H	A	H	H	A	A	A	H	A	H
	GMES4431	A	A	A	A	H	A	H	H	H	H	H	H	A	H	A	A	A	H	H	H	H	A	A	A	A	H	H	A	H	A	H	H	H	A	A	H	H	A	A	H	A	A	A	H	A	A	H	H
	GMES4478	A	A	A	H	H	H	H	H	H	A	H	A	H	H	H	A	H	A	A	A	A	H	A	A	A	A	A	A	A	H	A	H	A	H	A	A	H	H	H	H	H	H	H	A	A	A	A	H
	GMES4842	A	A	H	A	H	A	H	H	H	H	H	H	A	H	A	A	A	A	H	H	-	A	A	A	A	H	H	A	H	A	-	H	A	A	A	H	H	A	A	H	A	A	H	H	A	A	H	H
	GMES5007	H	A	A	H	A	H	H	H	A	H	A	A	H	A	H	H	H	H	H	H	H	H	H	A	A	A	A	A	H	A	A	H	H	H	H	H	H	H	A	H	H	A	H	H	A	H	H	H
	GMES5010	H	H	A	A	H	A	A	A	H	A	A	H	A	A	A	H	A	H	H	H	A	H	A	H	A	H	A	A	A	A	H	A	H	H	A	H	H	A	H	A	A	A	A	A	H	H	A	A
	GMES5032	H	H	A	A	H	A	A	A	H	A	A	H	A	A	A	H	A	A	H	H	A	H	A	H	A	H	A	A	A	A	H	A	H	H	A	H	H	A	H	A	A	A	A	A	H	H	A	A
	GMES5091	H	A	H	A	H	H	A	H	A	A	H	A	A	A	H	A	A	H	H	H	H	A	A	H	H	H	A	H	A	H	H	H	A	A	H	H	H	A	H	H	H	A	A	H	A	H	H	H
	GMES5231	H	A	H	A	H	H	A	H	A	A	H	A	A	A	H	A	A	H	H	H	H	A	H	H	H	H	A	H	A	H	A	H	A	A	H	A	H	A	H	H	H	A	A	H	A	H	H	H
	GMES5262	H	H	A	H	A	H	H	H	A	H	H	A	H	H	A	H	A	H	H	H	H	H	H	A	H	A	H	H	A	H	H	A	H	H	H	A	H	H	H	A	A	H	A	H	A	A	H	A
	GMES5301	H	H	A	H	H	A	H	A	H	A	H	A	H	H	A	A	A	A	H	A	H	H	A	H	H	A	H	A	A	H	H	A	A	A	H	H	H	H	H	A	A	A	A	A	H	A	H	H
	GMES5341	H	A	H	A	A	H	A	H	A	H	H	H	A	H	A	H	A	H	H	H	H	A	H	H	A	A	A	A	H	H	A	H	A	H	H	A	A	A	H	H	H	H	A	H	H	H	A	H
	GMES5438	A	H	A	H	H	A	A	A	A	A	A	H	A	A	A	H	A	H	H	H	A	H	A	H	A	H	H	H	A	A	H	A	H	H	A	H	H	A	A	A	A	A	A	A	H	H	A	A
	GMES5463	H	A	A	A	A	A	A	H	A	H	H	H	H	H	A	H	A	A	H	H	H	A	H	H	A	H	A	A	H	H	A	H	A	H	H	H	A	H	H	H	H	H	H	H	H	H	H	H
	GMES5525	A	A	A	A	H	A	H	H	H	H	H	H	A	H	A	A	A	A	H	H	H	A	A	A	A	H	H	A	H	A	H	H	A	A	A	H	H	A	A	H	A	A	H	H	A	A	H	H
	GMES5572	H	H	A	A	A	A	A	H	H	H	A	H	H	H	H	H	A	H	H	A	A	A	A	A	H	A	A	H	H	H	H	H	H	H	H	H	A	H	A	H	H	A	A	H	H	H	A	A
	GMES5575	A	A	A	H	A	A	H	H	H	H	A	A	H	A	A	H	H	A	H	H	H	H	H	A	A	H	H	A	H	A	A	H	A	H	H	H	H	H	A	A	H	A	H	H	H	H	H	A
	GMES5634	H	A	H	H	H	H	A	H	A	A	H	A	A	A	H	A	H	H	H	A	H	A	H	H	H	H	A	H	H	H	A	H	A	A	H	A	H	A	A	H	H	A	A	H	A	H	H	H
	GMES5666	H	H	A	A	H	A	A	A	H	A	A	H	A	A	A	H	A	H	H	H	A	H	A	H	A	H	A	A	A	A	H	A	H	H	A	H	H	A	H	A	A	A	A	A	H	H	A	A
	GMES5773	H	H	A	A	A	A	A	A	A	H	A	A	A	H	H	H	A	H	A	H	H	A	A	A	H	H	H	H	A	A	A	A	H	A	A	H	H	H	A	A	A	H	H	H	H	H	H	A
	GMES5823	H	A	H	A	A	H	A	H	A	H	H	H	A	H	A	H	A	H	H	H	H	A	H	H	A	A	A	A	H	H	A	H	A	H	H	A	A	A	H	H	H	H	A	H	H	H	A	H
	GMES5911	H	H	H	H	H	H	H	H	A	H	H	H	H	H	H	H	A	H	H	H	H	H	H	H	H	H	H	H	A	H	H	H	H	H	H	A	H	H	H	H	A	H	H	H	H	A	H	H
	GMES6098	H	A	A	H	A	H	H	H	A	H	A	A	H	A	H	H	H	H	H	A	A	H	H	A	A	A	A	A	H	A	A	H	H	H	H	A	H	A	H	H	H	A	H	H	A	H	H	H
	GMES6171	A	A	H	H	A	A	H	H	H	H	A	A	A	A	A	H	H	A	H	H	H	H	H	A	A	H	H	A	H	A	A	H	A	H	H	H	H	H	A	A	H	A	H	A	H	H	H	A
	GMES6175	H	A	H	H	H	H	A	H	A	A	H	A	A	A	H	A	A	H	H	A	H	A	H	H	H	H	A	H	H	H	A	H	A	A	H	A	H	A	A	H	H	A	A	H	A	H	H	H
	GMES6217	H	H	A	H	A	H	H	H	A	H	H	H	H	H	A	H	A	H	H	H	H	H	A	H	H	A	H	H	A	H	H	A	A	H	H	A	H	H	H	H	A	H	A	H	H	A	H	A
	GMES6224	A	A	H	H	A	A	H	H	H	H	A	A	H	A	A	H	H	A	H	H	H	H	H	A	A	H	H	A	H	A	A	H	A	H	H	H	H	H	A	A	H	A	H	A	H	H	H	A
	GMES6226	H	H	A	H	H	A	H	A	H	A	H	A	H	H	A	A	H	H	H	A	H	H	A	H	H	A	H	A	A	H	H	A	A	A	H	H	H	H	H	A	A	A	A	A	H	A	H	H
	GMES6277	A	H	A	H	A	A	H	H	H	H	H	H	H	H	H	A	A	H	H	A	A	A	A	A	H	H	H	H	A	H	H	H	H	A	H	H	A	H	A	H	H	A	A	H	H	H	A	H
	GMES6462	H	H	A	A	A	A	A	H	H	H	A	H	H	A	H	H	A	H	H	H	A	H	A	A	H	A	A	H	H	H	H	H	A	H	A	H	A	H	A	A	A	A	A	H	H	H	A	A
	GMES6583	H	A	H	A	H	H	A	H	A	A	H	A	A	A	H	A	A	H	H	H	H	A	A	H	H	H	A	H	A	H	A	H	A	A	H	H	H	A	H	H	H	A	A	H	A	H	H	H
	GMES6625	H	H	A	A	A	A	A	A	A	H	A	A	A	H	H	H	A	H	A	H	H	A	A	A	H	H	H	H	A	A	A	A	H	A	A	H	H	H	A	A	A	H	H	H	H	H	H	A
	GMES6859	H	H	A	H	A	H	H	H	A	H	H	H	H	H	A	H	A	H	H	H	H	H	A	H	H	A	H	H	A	H	H	A	A	H	H	A	H	H	H	H	A	H	A	H	H	A	H	A
	GMES6901	H	H	A	H	A	H	H	H	A	H	H	H	H	H	A	H	A	H	H	H	H	H	A	H	H	A	H	H	A	H	H	A	A	H	H	A	H	H	H	H	A	H	A	H	H	A	H	H
	GMES6986	H	H	A	A	A	A	A	A	A	H	A	A	A	H	H	H	A	H	A	H	H	A	A	A	H	H	H	H	A	A	A	A	H	A	A	H	H	H	A	A	A	H	H	H	H	H	H	A
	LFsoy3	H	H	H	H	H	H	H	H	H	H	H	A	H	A	H	H	H	A	H	H	H	A	H	H	H	H	H	H	H	H	H	H	H	H	H	H	H	H	H	H	H	H	H	H	H	H	H	H
	LFsoy5	A	H	A	A	A	A	A	H	H	H	A	H	H	H	H	H	A	H	H	A	A	A	A	A	H	A	H	H	A	H	H	H	H	H	H	H	A	H	A	H	H	A	A	H	H	H	A	A
	LFsoy9	A	A	A	H	H	H	H	H	H	A	A	A	H	H	H	A	H	A	A	A	A	H	A	A	A	A	A	A	A	H	A	H	A	H	A	A	H	H	H	H	H	H	H	A	A	A	A	H
[truncated: 202 more columns]
